# Supplementary material for: Non-Targeted Dried Blood Spot-Based Metabolomics Analysis Showed Rice Bran Supplementation Effects Multiple Metabolic Pathways during Infant Weaning and Growth in Mali
Source: Nutrients. 2022 Jan 30;14(3):609. doi: 10.3390/nu14030609 (PMC8840250; doi:10.3390/nu14030609)
Supplement: Supplementary file 1 [file nutrients-14-00609-s001.zip]

Archive with 3 entries (3 files):
- Figure S1. Z-score and hemoglobin changes.pdf
- Table S1. Total DBS collected monthly.xlsx
- Table S2. List of DBS metabolites.XLSX
