# Supplementary material for: Non-Targeted Dried Blood Spot-Based Metabolomics Analysis Showed Rice Bran Supplementation Effects Multiple Metabolic Pathways during Infant Weaning and Growth in Mali
Source: Nutrients. 2022 Jan 30;14(3):609. doi: 10.3390/nu14030609 (PMC8840250; doi:10.3390/nu14030609)
Supplement: Supplementary file 1 [file nutrients-14-00609-s001.zip › Table S1. Total DBS collected monthly.xlsx]

## Sheet: Sample collection
Supplementary Table S1. Total Number of Dried Blood Spots collected monthly and analyzed by study arm.
Timepoint (month)	Number samples collected
	Control	Rice bran
6	14	14
7	25	25
8	24	24
9	24	24
10	24	23
11	23	23
12	23	24
TOTAL	157	157
TOTAL	314
