# Supplementary material for: Non-Targeted Dried Blood Spot-Based Metabolomics Analysis Showed Rice Bran Supplementation Effects Multiple Metabolic Pathways during Infant Weaning and Growth in Mali
Source: Nutrients. 2022 Jan 30;14(3):609. doi: 10.3390/nu14030609 (PMC8840250; doi:10.3390/nu14030609)
Supplement: Supplementary file 1 [file nutrients-14-00609-s001.zip › Table S2. List of DBS metabolites.XLSX]

## Sheet: Explanation
	OrigScale		Values are normalized in terms of raw area counts.
			For a single day run, this is equivalent to the raw data.
	ScaledImpData		Each biochemical in OrigScale is rescaled to set the median equal to 1.
			Then, missing values are imputed with the minimum.
	Pathway Heat Map		This is the heat map associated with the statistical analysis of the data.
			Indicates ratios, p- and q-values for each comparison.
			0.55	Green: indicates significant difference (p≤0.05) between the groups shown, metabolite ratio of < 1.00
			0.76	Light Green: narrowly missed statistical cutoff for significance 0.05<p<0.10, metabolite ratio of < 1.00
			1.71	Red: indicates significant difference (p≤0.05) between the groups shown; metabolite ratio of ≥ 1.00
			1.32	Light Red: narrowly missed statistical cutoff for significance 0.05<p<0.10, metabolite ratio of ≥ 1.00
			1.2	Non-colored text and cell: mean values are not significantly different for that comparison
				Blue: indicates significant (p≤0.05) ANOVA effect.
				Light Blue: narrowly missed statistical cutoff for ANOVA significance, 0.05<p<0.10
	Biochemical Name*		Indicates a compound that has not been confirmed based on a standard, but we are confident in its identity.
	Biochemical Name**		Indicates a compound for which a standard is not available, but we are reasonably confident in its identity or the information provided.
	Biochemical Name (#) or [#]		Indicates a compound that is a structural isomer of another compound in the Metabolon spectral library.
			For example, a steroid that may be sulfated at one of several positions that are indistinguishable by the mass spectrometry data or a diacylglycerol for which more than one stereospecific molecule exists.

## Sheet: Pathway Heat Map_all DBS
Precision Medicine R&D PMRD-03-18MD Dried Blood Spot Method Development - DBS-01 Ryan Mali Cohort												Exclude Insufficient Volume Samples
												Two-Way ANOVA with Repeated Measures			Fold of Change
Heat map of statistically significant biochemicals profiled in this study.		Heat map of statistically significant biochemicals profiled in this study.													ANOVA Contrasts
				Blue shaded cells indicate significant (p≤0.05) ANOVA effect or correlation.; light blue shaded cells indicate 0.05<p<0.10											Rice Bran Control														Control												Rice Bran
Pathway Sort Order	Super Pathway	Pathway Sort Order	Super Pathway	Sub Pathway	Biochemical Name	Platform	Comp ID	KEGG	HMDB	PubChem		Treatment Main Effect	Time Main Effect	Treatment: Time Interaction															7 Months 6 Months		8 Months 6 Months		9 Months 6 Months		10 Months 6 Months		11 Months 6 Months		12 Months 6 Months		7 Months 6 Months		8 Months 6 Months		9 Months 6 Months		10 Months 6 Months		11 Months 6 Months
															6 Months	p-value	7 Months	p-value	8 Months	p-value	9 Months	p-value	10 Months	p-value	11 Months	p-value	12 Months	p-value		p-value		p-value		p-value		p-value		p-value		p-value		p-value		p-value		p-value		p-value
1	Amino Acid	1	Amino Acid	Glycine, Serine and Threonine Metabolism	glycine	LC/MS pos early	58	C00037	HMDB00123	750					1.16	0.1239	1.17	0.0186	1.11	0.1263	1.21	0.0042	1.04	0.5326	1.08	0.2822	0.98	0.8161	0.98	0.8308	1.07	0.3684	1.08	0.3061	1.02	0.8138	1.01	0.8713	0.98	0.2302	0.99	0.9122	1.02	0.8142	1.13	0.1475	0.91	0.2817	0.85
2		2			N-acetylglycine	LC/MS neg	27710		HMDB00532	10972					0.9	0.357	0.93	0.3101	0.97	0.6534	0.93	0.3485	1.02	0.8157	1	0.9851	1	0.9661	1.18	0.0483	1.3	0.0018	1.36	0.0003	1.35	0.0005	1.13	0.1382	1.28	0.0036	1.21	0.0416	1.39	0.0005	1.4	0.0003	1.52	1.3165e-05	1.42
4		4			sarcosine	LC/MS pos early	1516	C00213	HMDB00271	1088					0.72	0.0172	0.86	0.1603	1.19	0.1076	1.07	0.5539	1.02	0.8857	0.99	0.9001	0.88	0.2219	1.03	0.7502	0.93	0.4161	0.99	0.9239	1.08	0.407	1.4	0.0003	1.18	0.0522	1.23	0.0398	1.54	3.0878e-05	1.47	0.0002	1.52	5.1425e-05	1.64
5		5			dimethylglycine	LC/MS pos early	5086	C01026	HMDB00092	673					0.79	0.2469	0.81	0.195	0.93	0.6337	0.86	0.3362	0.81	0.1922	0.74	0.0609	0.66	0.0131	1.05	0.6949	0.96	0.7603	1.04	0.7174	1.17	0.2084	1.49	0.0012	0.97	0.027	1.07	0.6075	1.12	0.3922	1.13	0.3816	1.19	0.2106	1.22
6		6			betaine	LC/MS pos early	3141	C00719	HMDB00043	247					1.02	0.8144	1.01	0.9175	1.06	0.358	1.02	0.7314	1.06	0.4091	0.99	0.9315	0.95	0.4149	1.09	0.1348	1.11	0.0585	1.14	0.0222	1.19	0.0027	1.41	4.6102e-09	1.27	2.5103e-05	1.07	0.2584	1.16	0.0195	1.14	0.0365	1.23	0.0012	1.24
9		9			serine	LC/MS pos early	1648	C00065	HMDB00187	5951					1.01	0.9494	1.06	0.5211	1.01	0.8723	1.17	0.067	1.03	0.7528	1.17	0.0687	1.01	0.9383	0.83	0.073	0.86	0.1311	0.87	0.1655	0.82	0.0529	0.74	0.0033	0.78	8.9242e-05	0.87	0.2301	0.86	0.1927	1.01	0.9319	0.84	0.1178	0.78
10		10			N-acetylserine	LC/MS polar	37076		HMDB02931	65249					0.83	0.2231	0.84	0.0941	0.89	0.2526	0.98	0.8584	1.02	0.8223	1	0.9871	0.97	0.7545	0.99	0.9233	1.09	0.4574	1.09	0.4517	0.98	0.8779	0.87	0.2493	0.9	0.3867	1	0.9825	1.17	0.2395	1.29	0.0511	1.21	0.1466	1.09
15		15			2-methylserine	LC/MS pos early	53229	C02115		94309					0.95	0.7394	1.1	0.3517	1	0.9999	0.97	0.7344	1.05	0.6326	1.02	0.8362	1	0.9969	0.9	0.3097	0.96	0.7162	0.92	0.4216	0.81	0.058	0.8	0.0362	0.79	0.0195	1.03	0.7923	1.01	0.941	0.93	0.5443	0.9	0.3675	0.83
16		16			threonine	LC/MS pos early	1284	C00188	HMDB00167	6288					1.16	0.3233	1.1	0.382	1.07	0.5364	1.21	0.0767	0.96	0.6761	1	0.9895	0.96	0.7259	0.93	0.4967	0.91	0.4222	0.82	0.0831	0.77	0.0189	0.74	0.009	0.68	0.0006	0.88	0.2871	0.84	0.1668	0.86	0.219	0.63	0.0003	0.58
17		17			N-acetylthreonine	LC/MS neg	33939		HMDB62557	152204					1.01	0.9687	0.87	0.2313	0.96	0.6871	1.03	0.7875	1	0.9833	0.97	0.7748	0.99	0.952	1.1	0.4512	1.12	0.3973	1.06	0.6351	0.96	0.7655	0.88	0.3136	0.89	0.5031	0.96	0.7624	1.06	0.6934	1.09	0.5538	0.96	0.7677	0.88
18		18			allo-threonine	LC/MS polar	15142	C05519	HMDB04041	99289					1.25	0.4191	1.16	0.4298	1.01	0.9373	1.31	0.1521	0.83	0.343	1.22	0.3106	1.15	0.4867	0.93	0.739	1.08	0.7096	0.74	0.1623	0.85	0.4536	0.66	0.0585	0.7	0.0111	0.86	0.5316	0.88	0.5862	0.78	0.2886	0.57	0.0191	0.56
28		28		Alanine and Aspartate Metabolism	alanine	LC/MS pos early	1126	C00041	HMDB00161	5950					0.96	0.7208	1.1	0.1884	1.05	0.485	1.06	0.4082	0.96	0.5822	1.03	0.6743	0.99	0.9449	0.97	0.6837	1.04	0.6272	1.09	0.2807	1.11	0.2107	1.07	0.4285	1.01	0.7559	1.11	0.2538	1.14	0.1499	1.21	0.0382	1.1	0.2798	1.05
30		30			N-acetylalanine	LC/MS neg	1585	C02847	HMDB00766	88064					0.83	0.1918	0.89	0.2132	0.9	0.2808	0.91	0.3459	1.03	0.7371	0.98	0.8517	1	0.9969	1.12	0.3254	1.18	0.1327	1.2	0.0934	1.12	0.295	1.05	0.6648	1.1	0.3258	1.19	0.1532	1.28	0.0446	1.33	0.0232	1.4	0.007	1.32
34		34			aspartate	LC/MS pos early	443	C00049	HMDB00191	5960					0.84	0.1076	1.18	0.0536	1.05	0.5561	1.08	0.3685	1.08	0.3965	1.07	0.4112	1.05	0.6132	0.92	0.2257	0.99	0.8504	1.01	0.8848	0.94	0.42	0.88	0.0689	0.94	0.0685	1.29	0.0012	1.24	0.0069	1.3	0.0009	1.21	0.0157	1.13
35		35			N-acetylaspartate (NAA)	LC/MS polar	22185	C01042	HMDB00812	65065					0.8	0.0828	0.98	0.8362	1.07	0.4258	1.15	0.1189	1.22	0.0315	0.99	0.9309	0.93	0.448	1.09	0.3663	1.15	0.1388	1.24	0.0229	1	0.9628	0.9	0.2646	1.02	0.8051	1.34	0.007	1.54	6.1317e-05	1.78	1.2887e-07	1.53	0.0001	1.27
38		38			asparagine	LC/MS pos early	512	C00152	HMDB00168	6267					0.86	0.0658	0.97	0.5637	0.9	0.0761	0.94	0.3001	0.95	0.3395	1	0.9655	0.97	0.5982	0.98	0.7211	1.03	0.6554	1.06	0.3432	1.11	0.0974	1.17	0.0108	1.12	0.0628	1.1	0.16	1.08	0.2636	1.16	0.0295	1.22	0.0045	1.3
39		39			N-acetylasparagine	LC/MS pos early	33942		HMDB06028	99715					0.83	0.1914	0.78	0.0124	0.77	0.0085	0.65	2.4813e-05	0.95	0.6068	1.02	0.8787	1	0.9664	1.32	0.0121	1.3	0.0184	1.41	0.002	1.53	0.0001	1.27	0.0292	1.68	7.9625e-06	1.24	0.0738	1.2	0.1308	1.11	0.3943	1.75	7.9621e-06	2.03
41		41		Glutamate Metabolism	glutamate	LC/MS pos early	57	C00025	HMDB00148	611					1.04	0.7523	1.25	0.018	1.2	0.0535	1.36	0.0013	1.21	0.0536	1.03	0.7878	0.98	0.822	0.93	0.4446	0.96	0.6853	0.99	0.9125	0.74	0.0035	0.76	0.0072	0.74	0.0012	1.11	0.3531	1.11	0.3659	1.29	0.0231	0.86	0.1758	0.71
42		42			glutamine	LC/MS pos early	53	C00064	HMDB00641	5961					0.83	0.4301	0.72	0.0399	0.75	0.0759	0.52	7.6929e-05	0.83	0.2714	1.05	0.7702	0.87	0.4159	1.21	0.2771	1.48	0.0237	1.43	0.0396	1.78	0.0011	2.19	1.2551e-05	2.21	3.0594e-05	1.04	0.8395	1.33	0.1404	0.89	0.5462	1.78	0.0034	2.66
43		43			alpha-ketoglutaramate*	LC/MS polar	62101								0.81	0.1457	0.88	0.1853	0.92	0.411	0.83	0.0506	0.93	0.4788	1	0.9809	0.95	0.593	1.24	0.0446	1.34	0.0058	1.2	0.0803	1.58	2.3729e-05	1.83	4.7868e-08	1.87	1.2139e-08	1.34	0.0146	1.52	0.0005	1.22	0.0942	1.81	1.1919e-06	2.3
44		44			N-acetylglutamate	LC/MS polar	15720	C00624	HMDB01138	70914					1.28	0.3114	0.9	0.5313	0.92	0.617	1.05	0.7528	1.15	0.404	0.94	0.7366	0.97	0.8524	1.4	0.074	1.26	0.2166	1.28	0.1969	0.98	0.9237	0.85	0.3939	0.95	0.9921	0.99	0.9607	0.91	0.6484	1.05	0.8181	0.88	0.5572	0.74
45		45			N-acetylglutamine	LC/MS polar	33943	C02716	HMDB06029	182230					0.75	0.1773	0.66	0.0051	0.69	0.0135	0.55	6.5189e-05	0.9	0.4767	1.03	0.8478	0.9	0.4897	1.39	0.0451	1.58	0.0057	1.59	0.0053	1.79	0.0006	1.49	0.0176	2.13	2.0093e-05	1.24	0.2482	1.47	0.0383	1.17	0.3983	2.15	5.5757e-05	2.85
47		47			4-hydroxyglutamate	LC/MS pos early	40499	C03079	HMDB01344	439902					1.3	0.0881	1.35	0.0055	1.48	0.0004	1.45	0.0007	1.04	0.7128	1.05	0.6675	0.97	0.8117	1.09	0.4678	1.02	0.8343	1.02	0.8839	0.97	0.7617	1.01	0.9192	0.94	0.3414	1.13	0.358	1.17	0.2379	1.13	0.3429	0.77	0.048	0.72
50		50			glutamate, gamma-methyl ester	LC/MS pos early	33487		HMDB61715	68662					0.82	0.0945	1.01	0.931	1.09	0.3385	0.99	0.9023	1.22	0.0276	1.09	0.3435	1.02	0.8081	0.98	0.7658	0.94	0.4953	1.03	0.746	0.97	0.682	1.15	0.0956	1.19	0.2832	1.2	0.0524	1.26	0.0159	1.24	0.0217	1.44	0.0002	1.46
51		51			pyroglutamine*	LC/MS pos early	46225			134508					0.85	0.3182	0.91	0.3768	0.84	0.1103	0.68	0.0005	0.9	0.3227	1.04	0.7536	0.99	0.9185	1.05	0.6724	1.1	0.4225	1.15	0.2563	1.22	0.1027	1.27	0.0514	1.39	0.0157	1.12	0.3949	1.08	0.5442	0.92	0.5237	1.28	0.0694	1.63
53		53			beta-citrylglutamate	LC/MS neg	54923	C20775		72715786					1.3	0.1294	1.15	0.2861	1.33	0.0374	1.29	0.0641	1.14	0.3213	1.14	0.3252	1.16	0.2831	1.08	0.5039	0.89	0.2831	0.86	0.1743	1.05	0.64	1.08	0.5043	1.3	0.246	0.96	0.7259	0.91	0.4375	0.85	0.1978	0.93	0.5619	1
55		55			carboxyethyl-GABA	LC/MS pos early	40007		HMDB02201	2572					1.22	0.0846	1.13	0.1272	1.06	0.4814	1.17	0.0459	1.09	0.2777	1.01	0.8621	1.03	0.7411	1.08	0.3828	1.17	0.0753	1	0.991	1.01	0.9204	0.88	0.1584	0.91	0.2188	1	0.9701	1.01	0.8922	0.96	0.6829	0.9	0.3008	0.74
57		57			2-pyrrolidinone	LC/MS pos early	31675		HMDB02039	12025					0.67	0.011	1.01	0.9048	1.12	0.2946	1.09	0.4083	1.35	0.0053	1	0.9841	1.07	0.5197	1.23	0.0862	1.24	0.0803	1.18	0.1721	1.16	0.2295	1.28	0.0425	1.47	0.0018	1.86	7.1827e-06	2.06	2.113e-07	1.92	2.4919e-06	2.34	2.3001e-09	2.19
65		65		Histidine Metabolism	histidine	LC/MS neg	59	C00135	HMDB00177	6274					0.81	0.2803	0.76	0.0423	0.79	0.0759	0.83	0.1585	0.93	0.5752	0.94	0.6737	0.93	0.6253	1.77	8.3445e-05	2.1	4.8354e-07	2.48	9.8292e-10	2.6	2.4499e-10	2.66	1.0654e-10	2.41	4.5737e-10	1.66	0.0017	2.03	1.4929e-05	2.52	2.0847e-08	2.96	1.2639e-10	2.97
66		66			1-methylhistidine	LC/MS pos early	30460	C01152	HMDB00001	92105					0.93	0.7019	0.89	0.4014	1.2	0.1949	0.96	0.7914	0.89	0.4181	0.88	0.3956	0.93	0.6187	2.67	3.332e-11	3.09	5.5e-14	3.19	1.3e-14	4.11	0	4.99	0	3.9	0	2.56	9.2308e-09	4.01	0	3.32	6.74e-13	3.95	1e-15	4.21
68		68			N-acetylhistidine	LC/MS pos early	33946	C02997	HMDB32055	75619					1.03	0.9135	1.01	0.9589	0.87	0.4928	1.08	0.689	1.01	0.952	0.91	0.6297	0.97	0.8763	1.56	0.0494	1.63	0.0298	1.68	0.0207	2.03	0.002	1.59	0.0423	2.09	0.0003	1.52	0.0939	1.38	0.2003	1.77	0.0237	1.99	0.0069	2.02
70		70			N-acetyl-1-methylhistidine*	LC/MS pos early	43255			193270					1.01	0.9417	1.02	0.8525	1.12	0.2765	0.94	0.573	1.1	0.3864	0.93	0.5188	1.11	0.3518	1.43	0.0031	1.35	0.0111	1.49	0.0009	1.43	0.0031	1.22	0.0927	1.38	0.0011	1.44	0.0066	1.51	0.0022	1.39	0.0145	1.56	0.0011	1.37
71		71			hydantoin-5-propionate	LC/MS polar	40473	C05565	HMDB01212	782					0.99	0.9256	0.96	0.556	1.01	0.9075	1.07	0.3446	1.03	0.6756	0.9	0.1639	0.94	0.4506	1.09	0.251	1.04	0.5953	0.98	0.7723	1.1	0.2339	1.29	0.0012	1.3	3.0248e-06	1.06	0.5202	1.06	0.4913	1.06	0.5054	1.14	0.1244	1.32
72		72			trans-urocanate	LC/MS pos early	607	C00785	HMDB00301	736715					1.07	0.8179	0.8	0.2678	1.01	0.9655	1.09	0.67	1.04	0.8458	1.47	0.0571	1.42	0.0887	1.18	0.4802	1.3	0.2594	1.33	0.2217	1.16	0.5375	0.48	0.0024	0.94	0.0591	0.89	0.6476	1.23	0.4354	1.35	0.2485	1.12	0.6593	0.88
73		73			cis-urocanate	LC/MS pos early	40410		HMDB34174	1549103					1.05	0.8852	0.94	0.7715	1.01	0.9636	1.08	0.7279	0.94	0.7986	1.26	0.3282	1.45	0.115	0.73	0.2556	0.71	0.215	0.85	0.5382	0.88	0.6491	0.33	8.0425e-05	0.67	0.0233	0.65	0.1625	0.69	0.2149	0.87	0.6505	0.79	0.4443	0.64
74		74			imidazole propionate	LC/MS pos early	40730		HMDB02271	70630					0.95	0.8229	0.96	0.7614	1.04	0.7979	1.18	0.2813	1.13	0.4181	1.13	0.4271	1.06	0.712	1.06	0.7366	1.06	0.75	0.97	0.8704	0.94	0.7056	0.91	0.5865	0.92	0.238	1.06	0.745	1.15	0.4539	1.2	0.3323	1.12	0.5696	0.97
75		75			formiminoglutamate	LC/MS pos early	43493	C00439	HMDB00854	439233					0.97	0.9097	1.28	0.19	1.14	0.5012	1.43	0.0658	0.97	0.8607	1.02	0.9225	1.04	0.8612	1	0.9878	1.31	0.2282	1.14	0.571	1.1	0.6817	1.17	0.5037	1.11	0.6958	1.32	0.2702	1.55	0.0853	1.68	0.0412	1.1	0.7189	1.15
76		76			imidazole lactate	LC/MS pos early	15716	C05568	HMDB02320	440129					1.06	0.773	1.08	0.5794	0.95	0.7467	0.9	0.466	1.1	0.5381	0.96	0.8041	1.07	0.6697	0.99	0.9593	1.12	0.4772	1.16	0.3522	0.85	0.3021	0.82	0.22	0.8	0.2574	1.01	0.95	1	0.9784	0.98	0.9111	0.87	0.4531	0.75
77		77			carnosine	LC/MS pos early	1768	C00386	HMDB00033	439224					1.22	0.635	0.62	0.1153	0.73	0.3003	0.75	0.351	0.8	0.4806	0.53	0.0439	0.75	0.3659	1.02	0.9423	1.26	0.4376	0.81	0.4736	0.97	0.9123	0.72	0.2822	0.56	0.8376	0.52	0.0476	0.75	0.3846	0.5	0.0356	0.63	0.1773	0.46
80		80			anserine	LC/MS pos early	15747	C01262	HMDB00194	112072					1.07	0.8641	0.99	0.9575	0.9	0.6632	1.32	0.275	1.1	0.7168	1.24	0.4045	1.54	0.0985	1.69	0.0684	1.75	0.0516	1.36	0.2842	1.85	0.0343	2.44	0.0022	3.09	0.0018	1.56	0.1637	1.47	0.2297	1.68	0.1042	1.91	0.0468	2.9
81		81			histamine	LC/MS pos early	1574	C00388	HMDB00870	774					1.11	0.6967	1.02	0.9105	0.75	0.1203	0.93	0.709	1.28	0.189	0.98	0.9072	1.18	0.386	1.09	0.672	1.51	0.0342	1.42	0.0725	1.29	0.2	1.54	0.0298	1.41	0.0636	1	0.9955	1.03	0.8921	1.2	0.404	1.48	0.0733	1.28
83		83			1-methyl-4-imidazoleacetate	LC/MS pos early	32350	C05828	HMDB02820	75810					0.78	0.0448	1	0.9878	1.06	0.5268	1.1	0.2926	1.03	0.7397	0.93	0.4377	1.11	0.2604	0.91	0.2448	0.87	0.0909	0.78	0.0042	0.85	0.0552	0.87	0.1178	0.85	0.2906	1.16	0.1232	1.17	0.0985	1.1	0.3234	1.12	0.2549	1.09
85		85			1-ribosyl-imidazoleacetate*	LC/MS pos early	61868	C05131	HMDB02331	5117448					0.98	0.9309	1.11	0.5291	1.13	0.4504	1.07	0.6916	1.08	0.6423	0.97	0.8607	1.07	0.6926	1.19	0.3046	1.27	0.1561	1.17	0.3471	1.14	0.4372	1.23	0.221	1.11	0.4308	1.34	0.1166	1.46	0.0419	1.27	0.1951	1.26	0.2261	1.13
86		86			4-imidazoleacetate	LC/MS pos early	32349	C02835	HMDB02024	96215					0.89	0.1377	0.98	0.682	0.94	0.2579	0.97	0.5317	0.97	0.6251	0.96	0.5084	0.98	0.7624	0.99	0.8733	1.01	0.8158	0.98	0.7165	1.05	0.4061	1.17	0.0065	1.17	0.0009	1.09	0.19	1.07	0.3002	1.06	0.3476	1.14	0.0361	1.31
93		93		Lysine Metabolism	lysine	LC/MS pos early	1301	C00047	HMDB00182	5962					1.1	0.6049	1.19	0.1916	1.08	0.5468	1.17	0.2372	0.98	0.8733	0.97	0.8379	0.91	0.4767	0.99	0.9356	1.05	0.7372	1.03	0.8616	0.9	0.455	0.95	0.7339	0.81	0.2167	1.07	0.694	1.03	0.8513	1.09	0.5943	0.79	0.1569	0.74
94		94			N2-acetyllysine	LC/MS polar	36751	C12989	HMDB00446	92907					1.14	0.6845	0.97	0.875	0.99	0.9704	0.94	0.7755	1.15	0.5201	0.82	0.3723	0.86	0.5125	1.02	0.9418	1.07	0.7585	1.13	0.5962	0.71	0.1425	0.52	0.006	0.51	0.0427	0.87	0.582	0.94	0.8089	0.94	0.8022	0.72	0.2108	0.45
95		95			N6-acetyllysine	LC/MS polar	36752	C02727	HMDB00206	92832					1.12	0.729	0.95	0.8218	0.97	0.8741	1.03	0.883	1.01	0.9679	0.93	0.7637	0.89	0.6185	1.03	0.9005	1.21	0.4228	1.2	0.4516	0.9	0.6569	0.77	0.2876	0.74	0.3307	0.88	0.6283	1.05	0.8615	1.11	0.7011	0.81	0.4404	0.66
98		98			N2,N6-diacetyllysine	LC/MS neg	48455			91827					1.65	0.2615	0.91	0.7564	0.83	0.5533	0.91	0.7704	0.92	0.7912	0.85	0.6099	0.99	0.9858	0.96	0.9132	1.36	0.3584	1.15	0.6749	0.8	0.5165	0.61	0.1465	0.6	0.2976	0.53	0.0927	0.69	0.3161	0.64	0.2301	0.45	0.0346	0.36
99		99			N6-formyllysine	LC/MS pos early	17895			70923					1.19	0.2606	1.03	0.7803	1.02	0.8949	1.02	0.8532	1.03	0.7953	0.94	0.6159	0.94	0.6098	1.09	0.4772	1.09	0.4513	1.13	0.289	0.9	0.3719	0.67	0.0007	0.73	0.0319	0.94	0.6152	0.93	0.5547	0.97	0.7882	0.78	0.0537	0.61
103		103			N6,N6,N6-trimethyllysine	LC/MS pos early	1498	C03793	HMDB01325	440120					0.98	0.8918	0.99	0.9647	0.98	0.8926	1.05	0.728	1.02	0.8841	0.91	0.4946	0.95	0.6881	1.16	0.113	1.16	0.1254	0.98	0.8335	0.92	0.3842	1.08	0.4531	0.88	0.7511	1.18	0.1165	1.16	0.1587	1.05	0.6494	0.96	0.6946	0.9
105		105			5-hydroxylysine	LC/MS pos early	15685	C16741	HMDB00450	1029					1	0.9846	0.96	0.7174	0.89	0.3105	0.84	0.1522	1.08	0.5173	1.1	0.4119	0.98	0.8677	1.05	0.696	1.14	0.3184	1.15	0.3165	0.96	0.7388	1.03	0.8276	1.05	0.738	1.01	0.925	1.02	0.9018	0.97	0.8407	1.04	0.8141	1.06
106		106			5-(galactosylhydroxy)-L-lysine	LC/MS pos early	43582								0.67	0.0879	0.89	0.4716	0.93	0.6296	1.04	0.8107	1.06	0.7172	0.99	0.9312	0.97	0.8343	0.73	0.0788	0.62	0.0087	0.6	0.0046	0.55	0.0012	0.65	0.0183	0.61	0.0094	0.97	0.8823	0.86	0.4487	0.93	0.7033	0.87	0.5032	0.91
116		116			pipecolate	LC/MS pos early	1444	C00408	HMDB00070	849					0.53	0.0877	0.9	0.691	1.04	0.8758	0.8	0.3957	0.77	0.3334	0.61	0.0745	0.91	0.7412	1.43	0.178	1.41	0.1902	2.14	0.0043	1.75	0.0364	2.17	0.004	1.37	0.0029	2.41	0.003	2.77	0.0006	3.19	0.0001	2.52	0.0021	2.56
117		117			6-oxopiperidine-2-carboxylate	LC/MS neg	43231		HMDB61705	3014237					1.2	0.3591	1.14	0.315	1.02	0.883	1.21	0.1549	1.07	0.6298	0.88	0.3626	1	0.9952	1.2	0.221	1.25	0.1358	1.09	0.5482	1.11	0.478	1.16	0.3319	1.08	0.1795	1.15	0.4126	1.06	0.7072	1.11	0.5396	0.99	0.968	0.9
119		119			N-acetyl-cadaverine	LC/MS pos early	43530		HMDB02284	189087					1.76	0.229	0.74	0.3451	0.84	0.5852	0.61	0.1245	0.85	0.6278	0.96	0.8959	0.97	0.928	2.52	0.011	2.24	0.0259	1.84	0.0915	1.07	0.8461	1.33	0.4413	0.93	0.9306	1.07	0.8697	1.07	0.8595	0.64	0.2751	0.52	0.1118	0.53
120		120			5-aminovalerate	LC/MS pos early	18319	C00431	HMDB03355	138					2.07	0.0067	1.37	0.0673	1.37	0.072	1.08	0.6717	1.17	0.3772	0.85	0.3605	1.05	0.8012	1.57	0.0339	1.85	0.0038	1.89	0.0028	1.67	0.0175	1.77	0.0083	2.04	5.8537e-05	1.04	0.8768	1.23	0.3885	0.98	0.9483	0.94	0.8069	0.99
122		122			N,N,N-trimethyl-5-aminovalerate	LC/MS pos early	57687								1.58	0.0779	1.31	0.2203	1.49	0.0701	1.48	0.076	1.33	0.2	1.23	0.3559	1.17	0.4875	1.34	0.0496	1.27	0.1014	1.23	0.1606	1.41	0.0208	1.87	3.5339e-05	1.94	0.0023	1.1	0.5532	1.2	0.2703	1.15	0.4003	1.18	0.31	1.22
123		123		Phenylalanine Metabolism	phenylalanine	LC/MS pos early	64	C00079	HMDB00159	6140					1	0.9907	0.97	0.7905	0.94	0.56	1.12	0.2783	0.93	0.4616	0.87	0.1715	0.93	0.469	1.06	0.6056	1.07	0.5658	1.01	0.9006	0.97	0.7586	1	0.9851	0.89	0.8462	1.03	0.8163	1	0.985	1.13	0.3205	0.89	0.3674	0.88
124		124			N-acetylphenylalanine	LC/MS neg	33950	C03519	HMDB00512	74839					0.86	0.5404	0.77	0.1191	0.79	0.1594	0.89	0.4845	0.91	0.5739	0.85	0.3331	0.95	0.7794	1.28	0.19	1.35	0.1136	1.34	0.1222	1.2	0.342	1.01	0.9419	1.1	0.1636	1.15	0.5131	1.23	0.3165	1.38	0.1239	1.26	0.2696	1.28
125		125			1-carboxyethylphenylalanine	LC/MS neg	62566								1.03	0.8708	0.96	0.7319	0.87	0.276	1.07	0.5915	0.95	0.6922	0.87	0.2842	1.07	0.6016	0.86	0.3186	1.02	0.882	1.02	0.8905	1.06	0.6825	0.91	0.5291	0.91	0.7584	0.8	0.1766	0.86	0.3529	1.06	0.7173	0.98	0.8872	0.88
128		128			phenylpyruvate	LC/MS neg	566	C00166	HMDB00205	997					0.67	0.0402	0.85	0.2397	0.81	0.1244	1.2	0.1732	0.89	0.4203	0.87	0.3046	0.92	0.5525	1.21	0.1841	1.39	0.0228	1.07	0.6361	1.25	0.1181	1.21	0.1862	1.21	0.0217	1.54	0.0077	1.67	0.0014	1.91	6.52e-05	1.67	0.0017	1.8
129		129			phenyllactate (PLA)	LC/MS neg	22130	C05607	HMDB00779	3848					0.6	0.0726	1.32	0.1452	1.3	0.1712	1.27	0.2232	1.08	0.6818	0.64	0.0255	1.37	0.1176	0.69	0.0837	0.76	0.2046	0.91	0.6568	0.66	0.0549	0.38	1.9548e-05	0.41	0.0434	1.51	0.0892	1.65	0.0395	1.92	0.0077	1.18	0.4892	0.68
133		133			phenylacetate	LC/MS neg	57745	C07086	HMDB00209	999					0.78	0.2846	0.8	0.1532	0.97	0.8596	0.98	0.8798	0.97	0.8632	0.73	0.0504	0.87	0.4044	1.35	0.0822	1.25	0.1969	1.11	0.5566	1.3	0.1298	1.45	0.0317	1.22	0.003	1.37	0.0965	1.55	0.023	1.38	0.0946	1.61	0.0138	1.56
134		134			2-hydroxyphenylacetate	LC/MS polar	1432	C05852	HMDB00669	11970					0.9	0.6785	1.12	0.5197	1.08	0.6626	1.03	0.866	1.55	0.0163	1.16	0.4058	1.04	0.8402	0.86	0.4437	0.81	0.2737	0.77	0.198	0.3	7.9249e-09	0.22	4.48e-13	0.23	2.5e-14	1.07	0.7578	0.97	0.8848	0.89	0.5941	0.52	0.0039	0.26
137		137			4-hydroxyphenylacetate	LC/MS neg	541	C00642	HMDB00020	127					0.71	0.2954	0.97	0.9034	0.85	0.4462	0.92	0.7075	1.02	0.9274	0.84	0.4175	1.34	0.1852	1.18	0.5172	1.27	0.3399	1.18	0.5201	1.43	0.1626	1.17	0.5275	1.25	0.1171	1.61	0.0918	1.51	0.1415	1.52	0.1369	2.04	0.0126	1.75
140		140		Tyrosine Metabolism	tyrosine	LC/MS pos early	1299	C00082	HMDB00158	6057					1.02	0.8322	1.05	0.5315	0.97	0.7196	1.13	0.1058	0.91	0.2049	1.01	0.8526	1.02	0.8341	1.02	0.7751	1.04	0.6083	0.99	0.9335	1	0.9963	1.02	0.7847	0.93	0.2928	1.05	0.6141	0.99	0.936	1.1	0.3248	0.89	0.2024	0.91
141		141			N-acetyltyrosine	LC/MS neg	32390		HMDB00866	68310					0.96	0.8588	0.87	0.3358	0.82	0.1914	0.86	0.3138	0.96	0.8016	1.03	0.8309	1.13	0.4358	1.25	0.1926	1.34	0.086	1.44	0.0327	1.16	0.3888	0.97	0.879	1.1	0.7334	1.13	0.5241	1.15	0.4659	1.29	0.1802	1.16	0.437	1.14
142		142			1-carboxyethyltyrosine	LC/MS neg	62564								0.99	0.9496	1.04	0.7919	0.94	0.6637	1.1	0.5171	0.84	0.2407	1	0.9798	1	0.9796	0.8	0.19	0.95	0.7632	1.03	0.8647	1.17	0.3468	0.98	0.916	1.07	0.7202	0.84	0.3691	0.9	0.5912	1.15	0.4634	1	0.9882	1.08
150		150			4-hydroxyphenylpyruvate	LC/MS neg	1669	C01179	HMDB00707	979					0.58	0.001	0.79	0.0494	1.03	0.8186	0.87	0.2479	0.87	0.2771	1	0.9692	1.01	0.9115	1.1	0.3978	1.06	0.6085	1.1	0.4021	1.08	0.5278	1.02	0.8384	0.97	0.845	1.5	0.0018	1.89	1.2745e-06	1.65	0.0001	1.63	0.0002	1.68
153		153			3-(4-hydroxyphenyl)lactate	LC/MS neg	32197	C03672	HMDB00755	9378					0.93	0.4649	1	0.9586	1.03	0.679	1.12	0.1083	1.16	0.0417	0.96	0.6225	1.09	0.2628	1	0.9688	0.99	0.9044	1.03	0.7086	0.9	0.1695	0.83	0.0113	0.87	0.177	1.08	0.3265	1.1	0.2458	1.24	0.008	1.13	0.1368	0.94
157		157			phenol sulfate	LC/MS neg	32553	C02180	HMDB60015	74426					1.81	0.2644	1.08	0.8294	1.28	0.5073	1.3	0.4843	1.58	0.2312	1.61	0.2137	0.96	0.9117	1.09	0.8239	1.46	0.3412	1.7	0.1781	1.77	0.1523	2.89	0.0083	2.66	0.2085	0.65	0.3332	1.03	0.9444	1.22	0.6486	1.55	0.3276	1.47
171		171			3-methoxytyrosine	LC/MS pos early	12017		HMDB01434	1670					0.84	0.3206	1.07	0.6033	1.23	0.128	1.15	0.3039	1.19	0.2028	1.1	0.4965	1.11	0.4635	0.84	0.156	0.69	0.0024	0.77	0.0299	0.74	0.0151	0.79	0.0579	0.84	0.0304	1.08	0.5816	1.01	0.9254	1.05	0.6991	1.05	0.6984	1
191		191			dopamine 3-O-sulfate	LC/MS neg	48407	C13690	HMDB06275	122136					0.88	0.5202	1.16	0.2543	0.99	0.9483	1.12	0.4024	1.06	0.6507	1.07	0.615	1.15	0.3201	1.2	0.1918	1.47	0.0068	1.43	0.0118	1.72	0.0002	1.41	0.0162	1.42	0.0518	1.58	0.0041	1.65	0.0018	1.81	0.0002	2.07	8.0308e-06	1.6
192		192			p-cresol glucuronide*	LC/MS neg	48841		HMDB11686	154035					1.3	0.3975	0.84	0.409	0.97	0.8882	0.93	0.7237	1.15	0.5233	1.12	0.6176	0.73	0.1717	1.53	0.0691	1.59	0.0474	1.41	0.141	1.42	0.135	2.18	0.001	1.5	0.2055	0.98	0.9427	1.18	0.518	1	0.9958	1.26	0.3803	1.16
194		194			N-formylphenylalanine	LC/MS neg	48433			759256					0.9	0.3776	0.89	0.1398	0.92	0.3024	1.03	0.7509	0.95	0.5276	0.85	0.0623	0.94	0.4626	1.15	0.1218	1.18	0.0629	1.16	0.0819	1.2	0.0374	1.02	0.8204	1.1	0.0039	1.13	0.2264	1.2	0.0643	1.33	0.0041	1.27	0.0178	1.23
213		213		Tryptophan Metabolism	tryptophan	LC/MS pos early	54	C00078	HMDB00929	6305					0.97	0.8462	1.06	0.573	1.03	0.762	1.17	0.1313	0.98	0.8493	1.12	0.3017	0.98	0.8284	1.22	0.0936	1.35	0.0113	1.14	0.2744	1.23	0.0761	1.39	0.0051	1.31	0.1729	1.33	0.0296	1.43	0.0062	1.37	0.0154	1.24	0.0972	1.35
214		214			N-acetyltryptophan	LC/MS neg	33959	C03137	HMDB13713	700653					0.78	0.3739	0.97	0.8696	0.89	0.5532	0.99	0.9498	1.09	0.6522	1.13	0.5171	0.98	0.9082	1.35	0.1472	1.62	0.0211	1.4	0.1044	1.05	0.8045	0.9	0.5999	1.12	0.9412	1.67	0.0273	1.85	0.0087	1.77	0.0146	1.47	0.1041	1.42
220		220			C-glycosyltryptophan	LC/MS pos early	48782			10981970					0.89	0.2113	1.05	0.5145	0.96	0.6084	0.96	0.5276	0.97	0.6327	0.94	0.4143	0.9	0.1555	1	0.9979	1.05	0.4739	1.03	0.6698	0.96	0.5477	1.02	0.7216	1	0.3807	1.17	0.0241	1.13	0.0778	1.1	0.1649	1.04	0.5456	1.12
222		222			tryptophan betaine	LC/MS pos early	37097	C09213	HMDB61115	442106					1.46	0.0733	1.17	0.3578	1.52	0.0171	1.59	0.0083	1.46	0.0325	1.32	0.1185	1.33	0.1064	1.17	0.2176	1.06	0.6171	1.02	0.87	1.17	0.2071	1.48	0.0024	1.74	0.0284	0.94	0.6418	1.11	0.4602	1.11	0.4428	1.17	0.26	1.19
224		224			kynurenine	LC/MS pos early	15140	C00328	HMDB00684	161166					1.07	0.644	1.06	0.5598	1	0.9926	1.12	0.2336	1.02	0.8625	1	0.9854	0.97	0.7594	1.24	0.0427	1.4	0.0016	1.28	0.0206	1.67	2.37e-06	1.95	1.6929e-09	1.94	2.3501e-09	1.23	0.0817	1.31	0.0213	1.35	0.0123	1.6	0.0001	1.82
228		228			kynurenate	LC/MS neg	1417	C01717	HMDB00715	3845					1.14	0.4687	1.1	0.4362	0.98	0.8545	1.07	0.5566	1	0.9752	1.01	0.9079	1.03	0.7876	1.12	0.4203	1.23	0.1363	1.05	0.7127	0.99	0.9427	0.91	0.504	0.98	0.814	1.08	0.629	1.06	0.7273	0.99	0.9605	0.87	0.3827	0.86
230		230			N-formylanthranilic acid	LC/MS neg	43549	C05653	HMDB04089	101399					0.85	0.026	1.01	0.8435	0.97	0.5957	0.99	0.7833	1.04	0.4146	0.97	0.6191	0.96	0.4353	0.96	0.5096	1.06	0.3264	0.97	0.5629	1.02	0.6895	1.19	0.0029	1.18	0.0013	1.15	0.0323	1.22	0.0025	1.13	0.0643	1.26	0.0004	1.39
231		231			anthranilate	LC/MS pos early	4970	C00108	HMDB01123	227					0.96	0.8054	0.98	0.8851	0.91	0.4001	0.98	0.8477	1.02	0.8433	0.87	0.2336	1	0.9818	1.09	0.4936	1.23	0.0915	1.06	0.6577	1.03	0.8094	1.16	0.2427	1.14	0.033	1.11	0.4308	1.16	0.2659	1.08	0.5956	1.1	0.5035	1.18
237		237			picolinate	LC/MS pos early	1512	C10164	HMDB02243	1018					0.89	0.5708	0.94	0.65	0.89	0.3653	0.95	0.7159	0.95	0.7099	0.92	0.533	1.01	0.9313	1.03	0.85	1.02	0.9173	0.88	0.4107	0.87	0.363	0.71	0.0261	0.75	0.1942	1.08	0.6333	1.01	0.9671	0.94	0.7153	0.92	0.6463	0.84
238		238			serotonin	LC/MS pos early	2342	C00780	HMDB00259	5202					0.86	0.5935	1.01	0.9736	0.87	0.4747	0.76	0.1557	0.72	0.0897	1.05	0.7943	1.23	0.2871	1.15	0.5068	1.46	0.0671	1.83	0.0034	6.27	0	5.13	1.06e-13	7.36	0	1.33	0.2084	1.47	0.0929	1.62	0.0374	5.21	1.1708e-11	8.52
245		245			indolelactate	LC/MS neg	18349	C02043	HMDB00671	92904					0.43	0.0004	0.97	0.8754	1.04	0.8142	0.79	0.1603	1.12	0.513	0.97	0.8492	1.17	0.3511	0.67	0.0221	0.68	0.0249	0.69	0.0308	0.59	0.003	0.42	1.2953e-06	0.55	0.0012	1.53	0.0294	1.64	0.0108	1.27	0.2219	1.54	0.0268	1.28
246		246			indoleacetate	LC/MS pos early	27513	C00954	HMDB00197	802					0.73	0.3511	1.19	0.463	1.36	0.1989	0.91	0.6935	1.08	0.7647	0.83	0.4439	0.95	0.8463	1.71	0.026	1.95	0.0057	1.98	0.0047	2.43	0.0003	3.67	1.7143e-07	2.39	1.8327e-05	2.76	0.0002	3.6	2.7644e-06	2.45	0.0009	3.56	4.1393e-06	3.25
249		249			indolepropionate	LC/MS neg	32405		HMDB02302	3744					1.26	0.6668	1.71	0.1447	1.76	0.1316	1.81	0.1144	2.07	0.0561	1.28	0.5161	1.4	0.3769	1.05	0.9083	1.09	0.8401	1.4	0.4045	2.04	0.0831	3.39	0.0032	3	0.0393	1.42	0.4365	1.51	0.3606	2.01	0.1244	3.36	0.0087	2.38
250		250			indolepropionylglycine	LC/MS neg	54917			7677842					0.7	0.0024	0.91	0.2591	0.95	0.532	0.95	0.5086	0.96	0.6446	0.97	0.667	0.94	0.4558	1.2	0.0386	1.22	0.0254	1.19	0.0534	1.86	3.9278e-11	2.08	1.6e-14	2.29	0	1.57	8.0658e-06	1.66	6.5979e-07	1.61	2.7415e-06	2.56	0	3.27
254		254			indole-3-carboxylate	LC/MS neg	38116	C19837	HMDB03320	69867					0.86	0.1157	1	0.9744	0.96	0.5377	1	0.983	1.04	0.5101	0.98	0.814	0.98	0.7778	0.97	0.6591	1.05	0.465	0.96	0.5886	1.01	0.9281	1.2	0.0129	1.16	0.0227	1.13	0.1398	1.18	0.0455	1.12	0.1677	1.22	0.0151	1.35
259		259			3-indoxyl sulfate	LC/MS neg	27672		HMDB00682	10258					0.91	0.8554	0.67	0.2614	1.13	0.7454	0.97	0.9329	1.41	0.3608	1.55	0.2444	0.87	0.7218	1.65	0.2007	1.89	0.1031	1.47	0.3283	1.59	0.2432	2.91	0.0072	2.5	0.2229	1.21	0.6645	2.34	0.0515	1.56	0.3065	2.45	0.0425	2.75
266		266		Leucine, Isoleucine and Valine Metabolism	leucine	LC/MS pos early	60	C00123	HMDB00687	6106					0.96	0.7705	1.03	0.8156	1.09	0.4366	1.16	0.1687	0.93	0.5004	0.95	0.6171	0.95	0.6329	1.01	0.9434	0.97	0.8004	0.99	0.9367	0.89	0.3273	0.86	0.1874	0.75	0.0481	1.08	0.541	1.11	0.4305	1.21	0.1462	0.87	0.2686	0.78
267		267			N-acetylleucine	LC/MS neg	1587	C02710	HMDB11756	70912					0.8	0.3466	0.77	0.0884	0.94	0.6876	1	0.9818	0.93	0.632	0.95	0.7421	0.97	0.8619	1.21	0.2854	1.18	0.3563	1.3	0.1407	1.15	0.4307	0.92	0.6235	1.01	0.7311	1.15	0.4776	1.37	0.1087	1.62	0.0151	1.32	0.1593	1.25
268		268			1-carboxyethylleucine	LC/MS neg	62559								1.08	0.7079	0.94	0.6649	1.02	0.8744	1.22	0.1365	0.95	0.7299	0.97	0.8088	1.04	0.7926	0.9	0.4554	0.95	0.7019	1.05	0.7361	1.04	0.7785	0.9	0.4831	0.94	0.8468	0.79	0.1451	0.9	0.5116	1.19	0.2816	0.92	0.6377	0.87
270		270			4-methyl-2-oxopentanoate	LC/MS neg	22116	C00233	HMDB00695	70					0.82	0.1813	0.89	0.2592	0.97	0.8051	1.06	0.6116	0.91	0.3843	0.85	0.1299	0.94	0.5843	1.07	0.5285	1.1	0.39	1.05	0.6726	1.1	0.3986	1.1	0.4063	0.99	0.1857	1.17	0.2176	1.32	0.0314	1.36	0.017	1.23	0.1093	1.21
273		273			alpha-hydroxyisocaproate	LC/MS neg	22132	C03264	HMDB00746	83697					0.85	0.4843	1.13	0.4306	1.08	0.6464	1.21	0.2263	1.39	0.0429	0.73	0.0595	1.11	0.5153	0.68	0.0384	0.8	0.2389	1	0.9826	0.39	6.8625e-07	0.3	7.4649e-10	0.24	8.9466e-09	0.91	0.6513	1.02	0.9135	1.43	0.0847	0.64	0.0312	0.29
276		276			isovalerate (i5:0)	LC/MS neg	44656	C08262	HMDB00718	10430					0.51	3.2465e-05	0.92	0.4494	1.07	0.5589	0.97	0.7637	0.96	0.7368	1.05	0.637	0.97	0.812	1.07	0.5854	1.21	0.1196	1.16	0.2215	1.17	0.2174	1.3	0.0395	1.32	0.0761	1.95	2.8028e-06	2.55	1.1032e-10	2.22	2.6301e-08	2.22	3.853e-08	2.6
277		277			isovalerylglycine	LC/MS neg	35107		HMDB00678	546304					0.84	0.3177	0.84	0.1375	1.12	0.3403	0.97	0.796	1	0.9788	0.92	0.5238	0.96	0.7234	1	0.9851	0.92	0.5707	1.13	0.364	1.21	0.1746	0.95	0.7318	1.05	0.3768	1.01	0.9709	1.24	0.1666	1.31	0.0782	1.45	0.018	1.25
278		278			isovalerylcarnitine (C5)	LC/MS pos early	34407		HMDB00688	6426851					0.89	0.4616	1.04	0.7153	1	0.9879	0.96	0.7629	0.84	0.1445	0.87	0.2422	0.78	0.0426	0.79	0.0365	0.87	0.2075	0.79	0.0393	0.9	0.3565	0.9	0.3795	0.71	0.0902	0.93	0.5563	0.98	0.865	0.86	0.2319	0.85	0.1949	0.8
285		285			beta-hydroxyisovalerate	LC/MS neg	12129		HMDB00754	69362					0.79	0.0718	0.9	0.2122	0.95	0.5867	0.95	0.5437	1.01	0.921	0.89	0.215	0.96	0.6487	1.11	0.2819	1.15	0.154	1.1	0.3079	1.07	0.487	1.15	0.1519	1.13	0.0165	1.25	0.0372	1.38	0.0032	1.32	0.0111	1.36	0.005	1.42
288		288			3-methylglutaconate	LC/MS polar	57747		HMDB00522	1551553					0.77	0.1506	0.85	0.2012	0.85	0.187	0.93	0.5686	1.05	0.6962	0.88	0.3255	0.99	0.9651	1.05	0.7368	1.05	0.7503	1.03	0.8508	0.9	0.4429	0.92	0.5304	0.9	0.9102	1.16	0.3281	1.15	0.3614	1.24	0.163	1.23	0.1961	1.17
301		301			isoleucine	LC/MS pos early	1125	C00407	HMDB00172	6306					0.85	0.2032	0.89	0.1809	1.07	0.413	1.04	0.6472	0.97	0.7337	0.95	0.5934	0.94	0.5271	0.98	0.8697	0.88	0.1954	1.01	0.8952	0.96	0.6868	0.94	0.5618	0.83	0.1806	1.03	0.7652	1.11	0.3397	1.24	0.0518	1.1	0.4066	0.98
303		303			N-acetylisoleucine	LC/MS neg	33967		HMDB61684	2802421					0.72	0.0552	0.69	0.0013	0.89	0.306	0.81	0.0662	0.97	0.8093	0.95	0.6495	0.96	0.7362	1.16	0.2617	1.11	0.4204	1.34	0.0255	1.18	0.205	0.99	0.9113	1.06	0.3943	1.11	0.4582	1.37	0.0325	1.51	0.0055	1.59	0.0018	1.47
304		304			1-carboxyethylisoleucine	LC/MS neg	62558								0.98	0.9335	0.87	0.3637	0.96	0.7732	1.02	0.8955	0.97	0.8319	1.03	0.8724	1.15	0.3566	0.78	0.1661	0.83	0.2952	0.95	0.7872	1.06	0.7478	0.76	0.1213	0.91	0.4974	0.7	0.068	0.81	0.2882	0.99	0.964	1.04	0.8275	0.93
305		305			3-methyl-2-oxovalerate	LC/MS neg	15676	C00671	HMDB03736	47					0.83	0.2227	0.9	0.2831	1.12	0.2381	1.07	0.4711	0.97	0.7839	0.87	0.1787	0.94	0.517	0.99	0.9375	0.96	0.7463	1.05	0.6754	1.17	0.1817	1.22	0.0908	1.07	0.0786	1.07	0.6011	1.3	0.0448	1.35	0.0207	1.36	0.0184	1.29
306		306			alpha-hydroxyisovalerate	LC/MS neg	33937		HMDB00407	99823					0.69	0.025	0.95	0.6912	0.96	0.7419	0.97	0.777	1.01	0.9425	0.67	0.0022	0.86	0.2476	0.84	0.1178	0.94	0.5972	1.08	0.5099	0.93	0.5617	0.95	0.6743	0.73	0.4613	1.16	0.2562	1.31	0.034	1.51	0.0014	1.37	0.0151	1.07
308		308			2-methylbutyrylcarnitine (C5)	LC/MS pos early	45095		HMDB00378	6426901					0.82	0.2041	1.12	0.3397	1.22	0.0979	1.01	0.9318	0.85	0.1794	0.9	0.3964	0.98	0.8793	0.9	0.353	0.92	0.4595	0.87	0.2271	1.06	0.5817	1	0.9971	0.92	0.8342	1.24	0.0907	1.38	0.0113	1.08	0.5311	1.11	0.4149	1.13
311		311			tiglylcarnitine (C5:1-DC)	LC/MS pos early	35428		HMDB02366	22833596					0.74	0.3385	1.18	0.4042	1.36	0.1358	0.92	0.6953	1.72	0.0102	0.79	0.2652	0.76	0.1889	0.85	0.4912	0.89	0.6351	0.94	0.815	0.97	0.9005	1.06	0.8031	0.84	0.804	1.35	0.2737	1.63	0.0732	1.17	0.5571	2.24	0.0035	1.13
314		314			3-hydroxy-2-ethylpropionate	LC/MS polar	32397		HMDB00396	188979					0.89	0.5505	0.87	0.269	1.11	0.4087	1.16	0.2642	1.13	0.3458	0.87	0.3094	0.95	0.7002	0.9	0.492	0.81	0.1728	0.91	0.5231	0.92	0.5885	0.94	0.6776	0.98	0.4754	0.88	0.4548	1.01	0.9433	1.18	0.3481	1.17	0.3695	1.1
316		316			ethylmalonate	LC/MS polar	15765		HMDB00622	11756					0.76	0.0449	0.94	0.5498	0.96	0.7334	1	0.9967	1.01	0.9624	0.8	0.0473	0.88	0.2454	0.86	0.0899	0.92	0.3073	0.9	0.2015	0.94	0.4821	1.01	0.8865	0.89	0.2266	1.06	0.5143	1.16	0.1235	1.18	0.0918	1.24	0.0263	1.17
317		317			methylsuccinate	LC/MS polar	15745		HMDB01844	10349					1.12	0.3357	1.18	0.0377	1.18	0.0454	1.22	0.0158	1.04	0.6263	0.97	0.6933	1.02	0.8321	0.87	0.1178	0.88	0.1574	0.85	0.0756	1.03	0.7731	0.81	0.0243	0.95	0.7971	0.91	0.3698	0.92	0.4253	0.92	0.4284	0.95	0.6433	0.84
323		323			valine	LC/MS pos early	1649	C00183	HMDB00883	6287					0.92	0.5224	1.04	0.6993	1.04	0.6353	1.19	0.0517	0.98	0.8325	0.92	0.3769	0.95	0.5873	1.03	0.7388	1.04	0.6657	1.01	0.908	0.97	0.7397	0.96	0.663	0.85	0.4493	1.16	0.1703	1.18	0.1245	1.31	0.0137	1.03	0.7803	0.93
324		324			N-acetylvaline	LC/MS neg	1591		HMDB11757	66789					0.79	0.2187	0.81	0.1196	0.9	0.4175	0.95	0.7172	0.98	0.8907	0.91	0.4937	0.98	0.8586	1.21	0.2071	1.27	0.1058	1.31	0.0691	1.14	0.3852	0.94	0.6743	1	0.5407	1.25	0.1806	1.45	0.0255	1.59	0.0057	1.42	0.0369	1.27
326		326			1-carboxyethylvaline	LC/MS neg	62562								0.96	0.8546	1.04	0.7596	0.95	0.7153	1.13	0.4064	0.98	0.8717	0.99	0.9675	1.04	0.7885	0.79	0.1632	0.92	0.6097	1	0.9929	1.04	0.799	0.84	0.2833	0.91	0.6068	0.86	0.4216	0.91	0.5965	1.17	0.3948	1.06	0.7563	0.95
328		328			3-methyl-2-oxobutyrate	LC/MS neg	44526	C00141	HMDB00019	49					0.9	0.3003	1.02	0.8184	1.02	0.8268	1.11	0.139	0.99	0.9002	0.86	0.0374	0.97	0.6445	1.08	0.3259	1.19	0.0244	1.02	0.7547	1.17	0.0434	1.18	0.0357	1.16	0.0002	1.22	0.023	1.34	0.0007	1.26	0.0072	1.29	0.0038	1.28
329		329			2-hydroxy-3-methylvalerate	LC/MS neg	36746		HMDB00317	164623					0.8	0.361	1.11	0.5263	1.12	0.488	1.14	0.4191	0.88	0.4494	0.63	0.0073	1.1	0.5874	0.84	0.3532	0.86	0.4174	1.04	0.8544	0.93	0.7085	0.68	0.0435	0.55	0.4676	1.17	0.4683	1.21	0.3757	1.48	0.0627	1.02	0.9093	0.69
331		331			isobutyrylcarnitine (C4)	LC/MS pos early	33441		HMDB00736	168379					0.95	0.7517	1.09	0.5432	1.13	0.3955	0.89	0.4038	0.85	0.2406	0.83	0.1839	0.82	0.1616	1.12	0.3405	1.2	0.1225	1.24	0.0671	1.35	0.0113	1.36	0.0087	1.12	0.011	1.28	0.0527	1.42	0.0064	1.16	0.2406	1.21	0.1515	1.18
332		332			isobutyrylglycine	LC/MS neg	35437		HMDB00730	10855600					0.84	0.2009	0.97	0.7584	1.08	0.4017	1.09	0.3566	1.03	0.773	0.91	0.285	0.95	0.5821	1.06	0.5749	1.1	0.3476	1.17	0.1263	1.2	0.081	0.96	0.6976	1.06	0.1437	1.23	0.0823	1.41	0.0033	1.51	0.0004	1.47	0.0013	1.26
333		333			3-hydroxyisobutyrate	LC/MS polar	1549	C06001	HMDB00336	87					0.79	0.3025	0.86	0.3241	0.89	0.4467	0.91	0.5292	0.86	0.3149	0.8	0.1569	0.9	0.5207	1.23	0.235	1.15	0.4347	1.23	0.239	1.05	0.7974	1.19	0.3409	0.94	0.3698	1.35	0.1329	1.29	0.194	1.42	0.0796	1.13	0.5341	1.19
334		334			2,3-dihydroxy-2-methylbutyrate	LC/MS neg	57547		HMDB29576	301941					0.71	0.1501	1.02	0.9193	0.92	0.6005	1.08	0.627	0.85	0.3423	0.87	0.425	0.87	0.4261	0.79	0.1772	0.87	0.4114	0.71	0.047	0.76	0.1123	0.67	0.0213	0.61	0.0409	1.13	0.5319	1.12	0.574	1.08	0.7015	0.9	0.6042	0.85
338		338		Methionine, Cysteine, SAM and Taurine Metabolism	N-acetylmethionine	LC/MS neg	1589	C02712	HMDB11745	448580					1.12	0.635	0.87	0.4084	0.91	0.5678	1.03	0.838	0.92	0.6164	0.94	0.736	0.94	0.7207	1.3	0.1586	1.3	0.1563	1.45	0.0473	1.58	0.0152	1.63	0.01	1.51	0.0127	1.01	0.9628	1.05	0.8023	1.34	0.1655	1.29	0.2219	1.35
339		339			N-formylmethionine	LC/MS neg	2829	C03145	HMDB01015	439750					1	0.9899	0.77	0.0517	0.74	0.0294	0.76	0.0431	0.83	0.1856	0.92	0.5498	0.93	0.5861	1.84	0.0001	1.89	6.1541e-05	2.34	1.2006e-07	3.16	4.17e-12	2.93	7.6782e-11	3.04	7.48e-13	1.41	0.0503	1.4	0.0555	1.77	0.0012	2.62	1.1284e-07	3.04
341		341			methionine sulfone	LC/MS pos early	44878			69961					0.92	0.7718	1.2	0.3614	1.11	0.6062	1.2	0.3545	1.15	0.4799	1.44	0.0702	1.12	0.5928	0.97	0.8914	1.16	0.4604	1.16	0.4646	1.12	0.5827	1.71	0.0092	1.72	0.3957	1.26	0.304	1.39	0.1419	1.51	0.0684	1.4	0.1421	1.86
342		342			methionine sulfoxide	LC/MS pos early	18374	C02989	HMDB02005	158980					0.93	0.6431	1.09	0.3907	0.91	0.3465	0.97	0.7645	0.94	0.5339	0.99	0.9541	1	0.9697	0.93	0.5412	0.98	0.8573	1.07	0.5624	0.95	0.6534	0.96	0.719	0.86	0.204	1.09	0.5008	0.95	0.709	1.11	0.4116	0.95	0.7127	0.92
343		343			N-acetylmethionine sulfoxide	LC/MS pos early	45428			193368					1.01	0.972	1.16	0.2083	1.06	0.6499	1.1	0.4214	1.02	0.894	0.96	0.7431	1	0.989	0.87	0.3026	0.87	0.3012	0.92	0.5284	0.66	0.0021	0.6	0.0001	0.57	7.4861e-05	1.01	0.9591	0.92	0.5513	1.01	0.9578	0.67	0.007	0.56
348		348			S-adenosylhomocysteine (SAH)	LC/MS neg	42382	C00021	HMDB00939	439155					0.84	0.1768	1.05	0.5817	0.92	0.3172	0.96	0.6312	1.02	0.8475	0.99	0.914	0.97	0.7188	1.07	0.5009	1.29	0.0102	1.25	0.0236	1.22	0.0436	1.05	0.6304	1.07	0.4495	1.33	0.0095	1.41	0.0021	1.43	0.0014	1.48	0.0005	1.27
349		349			5-methylthioribose**	LC/MS pos early	62100		HMDB01087	494					0.87	0.2355	1.06	0.4451	1.05	0.5395	1.06	0.4451	1	0.9788	0.95	0.5016	0.94	0.4956	0.76	0.0018	0.72	0.0001	0.72	0.0002	0.72	0.0002	0.84	0.0402	0.72	0.0019	0.93	0.4471	0.87	0.1296	0.88	0.1836	0.83	0.0553	0.83
350		350			2,3-dihydroxy-5-methylthio-4-pentenoate (DMTPA)*	LC/MS neg	62805								0.82	0.3065	0.88	0.3294	0.77	0.0435	0.75	0.0331	0.93	0.6162	0.88	0.3449	0.9	0.4178	1.62	0.0009	2.04	1.4864e-06	2.09	6.958e-07	2.52	1.2388e-09	2.9	4.139e-12	2.51	8.834e-12	1.74	0.0007	1.9	9.4154e-05	1.91	7.6856e-05	2.86	6.3108e-10	3.05
354		354			cystathionine	LC/MS pos early	15705	C02291	HMDB00099	439258					2.51	0.0299	1.96	0.0214	1.19	0.5632	1.92	0.0272	1.05	0.8819	0.9	0.7361	0.86	0.6056	1.06	0.8529	1.47	0.2266	1.08	0.8104	1.08	0.8128	0.97	0.9259	0.88	0.9399	0.83	0.5905	0.69	0.3016	0.83	0.5898	0.45	0.0262	0.35
356		356			cysteine	LC/MS pos early	1868	C00097	HMDB00574	5862					0.87	0.364	0.96	0.7113	0.91	0.3831	0.98	0.834	1.02	0.8602	1.03	0.7796	0.96	0.6967	1.44	0.0019	1.71	5.8785e-06	1.69	9.5323e-06	1.98	1.6561e-08	2.36	2.957e-12	2.23	2.3786e-10	1.59	0.0004	1.79	9.9775e-06	1.89	1.4112e-06	2.31	6.9379e-10	2.56
358		358			S-methylcysteine	LC/MS pos early	39592		HMDB02108	24417					0.84	0.4236	0.84	0.2247	0.89	0.4237	0.86	0.3202	0.91	0.5229	1	0.9841	0.92	0.5652	1.21	0.2656	1.19	0.2982	1.46	0.028	1.88	0.0003	2.33	1.7124e-06	2.02	7.0793e-05	1.21	0.3194	1.27	0.2171	1.5	0.0339	2.04	0.0003	2.4
359		359			S-methylcysteine sulfoxide	LC/MS pos early	43378		HMDB29432	82142					0.84	0.6453	1.21	0.4219	1.35	0.2169	1.13	0.6077	1.24	0.3828	1.16	0.5493	0.92	0.7279	1.28	0.3955	1.18	0.5699	1.5	0.1645	1.59	0.1175	2.42	0.003	1.58	0.2946	1.84	0.0628	1.89	0.0525	2.02	0.0325	2.34	0.0105	1.88
361		361			cysteine s-sulfate	LC/MS polar	22176	C05824	HMDB00731	115015					0.72	0.1958	0.62	0.0068	0.73	0.0744	0.77	0.1303	0.8	0.2261	0.99	0.9749	0.84	0.3489	1.34	0.1305	1.26	0.2267	1.11	0.5916	1.27	0.2167	1.17	0.4184	1.22	0.2931	1.16	0.4861	1.28	0.2492	1.18	0.4393	1.43	0.1053	1.7
368		368			cysteine sulfinic acid	LC/MS pos early	37443	C00606	HMDB00996	109					0.86	0.4455	1.15	0.303	1.3	0.0488	1.75	4.1079e-05	1.09	0.544	1.09	0.51	0.99	0.9357	1.11	0.4838	1.11	0.5059	1	0.9926	1.25	0.1503	1.17	0.3043	1.26	0.3699	1.48	0.0219	1.68	0.0027	2.04	4.4622e-05	1.58	0.0086	1.46
369		369			hypotaurine	LC/MS pos early	590	C00519	HMDB00965	107812					1.14	0.7018	1	0.9865	0.55	0.0116	0.62	0.0432	0.79	0.3231	0.79	0.3271	0.76	0.2525	1.76	0.027	2.22	0.0018	2.05	0.005	3.11	1.4004e-05	3.51	1.7355e-06	3	4.2906e-07	1.54	0.1292	1.08	0.7867	1.12	0.6867	2.16	0.0075	2.64
370		370			taurine	LC/MS pos early	2125	C00245	HMDB00251	1123					0.91	0.4911	1.15	0.1498	1.04	0.6966	1.06	0.5471	1.08	0.4554	1	0.9597	0.95	0.6139	0.9	0.265	0.94	0.4943	0.98	0.8367	0.93	0.4682	0.95	0.568	0.98	0.9147	1.13	0.2707	1.06	0.5639	1.14	0.2339	1.1	0.3961	1.08
371		371			N-acetyltaurine	LC/MS neg	48187			159864					0.71	0.0635	1	0.9921	1.04	0.7387	1	0.9958	1.11	0.4099	0.97	0.8354	0.96	0.7368	0.91	0.4798	0.95	0.6916	0.99	0.9174	0.97	0.8525	0.91	0.4962	1.05	0.5636	1.28	0.1127	1.39	0.0335	1.38	0.0343	1.52	0.0071	1.48
375		375			3-sulfo-L-alanine	LC/MS polar	47089	C00506	HMDB02757	72886					1.11	0.6534	1.09	0.6141	1.25	0.1924	1.88	0.0002	1.17	0.3539	1.06	0.7148	0.89	0.496	1.24	0.241	1.32	0.1249	0.98	0.9237	1.06	0.7493	0.95	0.7695	0.96	0.5837	1.21	0.3527	1.48	0.054	1.66	0.0127	1.12	0.5905	0.86
377		377		Urea cycle; Arginine and Proline Metabolism	arginine	LC/MS pos early	1638	C00062	HMDB00517	232					1	0.9902	0.99	0.9547	0.98	0.8451	1.06	0.5402	0.95	0.6206	1.14	0.2163	1.05	0.633	1.18	0.1247	1.29	0.0193	1.11	0.328	1.54	0.0001	1.76	5.7523e-07	1.9	5.3204e-06	1.18	0.1793	1.27	0.0513	1.19	0.1602	1.47	0.002	1.9
379		379			urea	LC/MS pos early	1670	C00086	HMDB00294	1176					1.15	0.326	0.82	0.0406	0.95	0.5725	0.95	0.6052	1.11	0.3242	0.94	0.5266	1.02	0.8704	1.25	0.0396	1.17	0.1569	1.16	0.1789	1.06	0.5728	1	0.9946	1	0.5855	0.89	0.3313	0.96	0.722	0.95	0.703	1.02	0.8659	0.86
381		381			ornithine	LC/MS pos early	1493	C00077	HMDB03374	6262					1.19	0.25	1.22	0.0618	1.03	0.7855	1.33	0.0081	0.97	0.7518	1.08	0.4919	0.84	0.1055	0.82	0.0802	0.9	0.3289	0.82	0.0847	0.76	0.0172	0.8	0.0508	0.7	0.0002	0.84	0.1632	0.77	0.0436	0.92	0.495	0.62	0.0002	0.59
385		385			2-oxoarginine*	LC/MS pos early	55072	C03771	HMDB04225	558					0.99	0.9314	1.11	0.194	1	0.9578	1.07	0.3823	1.06	0.4873	1.06	0.4881	1.1	0.2548	1.14	0.0895	1.25	0.0045	1.09	0.2859	1.43	1.27e-05	1.74	2.9435e-11	1.88	7.072e-12	1.28	0.0053	1.27	0.007	1.18	0.0629	1.52	3.6968e-06	1.9
386		386			citrulline	LC/MS pos early	2132	C00327	HMDB00904	9750					0.99	0.9517	1.13	0.1485	1.12	0.1815	1.07	0.4406	1.2	0.0382	1.15	0.1043	1.05	0.5536	1.03	0.7307	1.07	0.4249	1.13	0.1835	0.93	0.4435	1.16	0.0931	1.2	0.6869	1.17	0.1082	1.21	0.0533	1.21	0.0545	1.13	0.2348	1.2
387		387			homoarginine	LC/MS pos early	22137	C01924	HMDB00670	9085					1.21	0.2992	1.04	0.7868	1.13	0.3631	1.47	0.0039	1.15	0.2959	1.06	0.6888	0.92	0.5138	1.25	0.0941	1.26	0.0885	1.01	0.9427	1.05	0.6989	1.53	0.0019	1.3	0.1244	1.07	0.6413	1.17	0.292	1.22	0.1783	1	0.9916	1.07
389		389			proline	LC/MS pos early	1898	C00148	HMDB00162	145742					0.81	0.0206	1.03	0.6116	0.97	0.5873	0.93	0.2537	0.97	0.5952	0.96	0.5411	0.95	0.4185	0.96	0.5345	0.97	0.7119	1.07	0.2977	1.03	0.6554	1.02	0.7694	0.97	0.8897	1.22	0.0105	1.16	0.0505	1.23	0.0065	1.23	0.008	1.2
392		392			dimethylarginine (SDMA + ADMA)	LC/MS pos early	36808	C03626	HMDB01539	123831					0.92	0.3285	1.13	0.044	1.04	0.5065	1.09	0.1326	1.02	0.7623	0.95	0.3741	0.91	0.1171	0.91	0.1311	1	0.9584	0.95	0.3506	0.95	0.4124	1.03	0.6239	0.95	0.9939	1.11	0.1027	1.13	0.0656	1.12	0.0869	1.05	0.4644	1.03
393		393			N-acetylarginine	LC/MS pos early	33953	C02562	HMDB04620	67427					1.45	0.1189	1.23	0.2266	0.97	0.858	1.17	0.3638	1.18	0.3398	1.28	0.1512	1.19	0.3157	1.43	0.0411	1.62	0.0063	1.18	0.3521	1.35	0.0898	1.39	0.0641	1.85	0.0408	1.21	0.3317	1.08	0.6927	0.95	0.7779	1.1	0.6361	1.27
396		396			N-acetylcitrulline	LC/MS neg	48434	C15532	HMDB00856	656979					0.81	0.3753	0.76	0.0953	0.89	0.4843	0.9	0.5181	1.3	0.123	1.08	0.6526	1.06	0.7217	1.36	0.1031	1.49	0.0332	1.38	0.0871	0.95	0.7885	1.04	0.8214	1.19	0.5951	1.28	0.2366	1.65	0.0173	1.54	0.0405	1.54	0.0428	1.48
397		397			N-acetylproline	LC/MS pos early	34387			322640					0.76	0.0044	0.94	0.3399	1.02	0.7902	0.96	0.5549	0.88	0.0506	0.9	0.1132	0.94	0.3486	1.06	0.4276	1.02	0.8096	1.07	0.3814	1.2	0.0144	1.23	0.0046	1.18	0.0003	1.31	0.0011	1.35	0.0002	1.34	0.0003	1.38	0.0001	1.54
398		398			N-delta-acetylornithine	LC/MS neg	43249			9920500					1.06	0.6984	1.05	0.6743	1.06	0.6172	1.1	0.4081	1.02	0.8529	0.99	0.9031	0.96	0.7032	1.03	0.8202	1.1	0.4351	1.1	0.4262	0.91	0.4502	0.75	0.0134	0.77	0.0409	1.01	0.9259	1.09	0.5071	1.13	0.3347	0.88	0.3265	0.73
400		400			N2,N5-diacetylornithine	LC/MS neg	43591			10398396					1.52	0.2431	0.71	0.1517	1.25	0.3557	1.08	0.7473	0.77	0.3048	1.06	0.8008	1.2	0.4627	1.21	0.4815	0.84	0.5333	0.9	0.7102	0.87	0.6121	0.63	0.1014	0.75	0.2016	0.57	0.0646	0.69	0.2358	0.64	0.1507	0.44	0.0091	0.49
403		403			trans-4-hydroxyproline	LC/MS pos early	32306	C01157	HMDB00725	5810					0.84	0.3099	1.11	0.4016	1.18	0.1692	1.15	0.247	0.98	0.8395	1.02	0.8968	1.01	0.9415	0.89	0.3696	0.85	0.2247	0.8	0.0908	0.85	0.2325	0.8	0.1084	0.8	0.084	1.17	0.2906	1.2	0.2238	1.1	0.5407	0.99	0.9577	0.96
405		405			pro-hydroxy-pro	LC/MS pos early	35127		HMDB06695	11673055					1.06	0.9112	0.91	0.8051	0.87	0.7086	0.68	0.3096	1.28	0.5221	0.58	0.1616	1.1	0.8003	0.96	0.9299	1.31	0.5254	1.28	0.552	1.08	0.854	1.16	0.7259	1	0.2051	0.83	0.6864	1.07	0.8897	0.82	0.6799	1.3	0.5802	0.94
408		408			N-methylproline	LC/MS pos early	37431			557					1.09	0.7563	1.33	0.1365	1.35	0.1184	1.44	0.059	1.25	0.2565	1.33	0.1472	0.95	0.795	0.94	0.7822	1.21	0.3469	1.21	0.3563	1.05	0.8121	1.04	0.8467	1.55	0.462	1.15	0.5413	1.51	0.0759	1.6	0.0422	1.21	0.4224	1.42
412		412			argininate*	LC/MS pos early	57461		HMDB03148	160437					1.32	0.2345	1.19	0.2852	1.01	0.9664	1.03	0.8445	1.24	0.2055	1.03	0.85	1.06	0.749	1.24	0.2148	1.48	0.0266	1.35	0.0901	0.68	0.0275	0.6	0.0037	0.64	0.0082	1.12	0.5674	1.13	0.546	1.05	0.7951	0.63	0.021	0.49
414		414			N(G)-hydroxyarginine	LC/MS pos early	18789			123895					1	0.785	1	1	0.97	0.0145	1	1	1	0.984	1	0.9806	1	0.9809	1	0.7326	1.02	0.0995	1	0.7326	1	0.7229	1	0.7205	1	0.7205	1	1	1	1	1	1	1	1	1
417		417		Creatine Metabolism	guanidinoacetate	LC/MS pos early	43802	C00581	HMDB00128	763					1.36	0.0264	1.29	0.0047	1.25	0.0156	1.26	0.0118	0.94	0.4837	0.98	0.8688	0.95	0.6231	0.94	0.565	1.09	0.4453	0.93	0.4725	1.16	0.1785	1.18	0.1281	1.14	0.1738	0.89	0.35	1	0.9878	0.86	0.2062	0.8	0.0634	0.84
418		418			creatine	LC/MS pos early	27718	C00300	HMDB00064	586					0.96	0.7586	1.22	0.0361	1.16	0.13	1.1	0.3001	1.06	0.5545	1.02	0.8224	0.96	0.7077	0.98	0.7957	1.14	0.1617	1.17	0.1035	1.37	0.0014	1.52	2.3523e-05	1.46	0.0003	1.24	0.0455	1.38	0.003	1.35	0.006	1.51	0.0002	1.52
419		419			creatinine	LC/MS pos early	513	C00791	HMDB00562	588					0.95	0.6928	1.18	0.0632	1.14	0.1485	1.14	0.1513	1.08	0.4122	1.03	0.7717	0.98	0.8638	0.93	0.4414	1.05	0.5644	1.06	0.5402	1.14	0.1488	1.19	0.0525	1.17	0.1453	1.16	0.1441	1.26	0.0214	1.26	0.0201	1.29	0.0121	1.23
427		427		Polyamine Metabolism	N-acetyl-isoputreanine*	LC/MS pos early	62309								0.82	0.155	1	0.985	1.15	0.1954	1.13	0.2521	1.12	0.3059	1.04	0.7223	0.96	0.7092	0.86	0.0899	0.83	0.0377	0.87	0.1324	0.96	0.6605	1.14	0.1455	1.09	0.6017	1.04	0.696	1.16	0.1523	1.2	0.0739	1.3	0.0098	1.32
428		428			spermidine	LC/MS pos early	485	C00315	HMDB01257	1102					1.11	0.7298	0.94	0.7489	0.88	0.5347	0.98	0.9242	0.84	0.409	0.81	0.3062	0.83	0.3808	1.78	0.0125	2.12	0.0012	2.07	0.0017	3.27	5.887e-07	5.27	7.828e-12	3.87	1.0229e-10	1.51	0.1094	1.69	0.0409	1.83	0.0185	2.49	0.0005	3.49
429		429			diacetylspermidine*	LC/MS pos early	62105								1.03	0.8733	0.93	0.5173	0.93	0.5605	0.96	0.7129	1	0.9908	0.94	0.6093	1	0.9744	1.14	0.3548	1.13	0.379	1.15	0.3195	0.99	0.9239	0.98	0.8836	0.99	0.74	1.03	0.8687	1.03	0.8687	1.07	0.6662	0.96	0.7837	0.96
432		432			acisoga	LC/MS pos early	43258			129397					0.94	0.6774	1.06	0.6183	1.13	0.3026	1.11	0.3919	1.05	0.6928	0.98	0.8929	1.01	0.9565	0.96	0.7435	1.06	0.5879	1.14	0.2425	1.53	0.0003	1.84	3.6559e-07	1.74	1.9211e-06	1.09	0.4982	1.29	0.0521	1.35	0.0194	1.72	4.2314e-05	1.86
435		435			N1,N12-diacetylspermine	LC/MS pos early	52987	C03413	HMDB02172	132680					0.7	0.1696	0.84	0.3362	0.85	0.394	0.63	0.0133	1.02	0.929	0.72	0.086	0.85	0.3827	0.94	0.7488	0.87	0.4713	1.15	0.48	1.1	0.6263	1.47	0.0518	1.12	0.0256	1.13	0.5727	1.06	0.773	1.04	0.8732	1.6	0.0316	1.61
436		436			5-methylthioadenosine (MTA)	LC/MS pos early	1419	C00170	HMDB01173	439176					0.67	0.0529	1.05	0.7136	1.08	0.5832	0.98	0.9116	0.91	0.4972	0.91	0.5207	0.9	0.45	0.98	0.8904	0.96	0.7764	0.98	0.9013	1.37	0.0549	1.68	0.0017	1.45	0.0047	1.53	0.0182	1.54	0.0176	1.44	0.0434	1.86	0.0008	2.17
437		437			N-acetylputrescine	LC/MS pos early	37496	C02714	HMDB02064	122356					0.94	0.6369	0.9	0.2047	0.94	0.4465	0.97	0.7394	1.01	0.9442	0.94	0.4311	0.91	0.2952	1.04	0.7067	1.07	0.4924	0.99	0.91	0.86	0.0967	0.89	0.2145	0.83	0.1936	0.99	0.9077	1.06	0.5785	1.02	0.853	0.91	0.3762	0.88
440		440			guanidine	LC/MS pos early	22287	C17349	HMDB01842	3520					0.77	0.0344	1.1	0.2442	1.09	0.2756	1.12	0.1705	1	0.9966	0.92	0.2996	0.96	0.6587	0.96	0.6653	0.97	0.7738	0.9	0.2458	1.18	0.0804	1.42	0.0003	1.42	6.3369e-06	1.36	0.0031	1.38	0.0023	1.3	0.0125	1.52	7.9683e-05	1.83
441		441			4-acetamidobutanoate	LC/MS neg	1558	C02946	HMDB03681	18189					0.58	0.128	0.79	0.3165	0.86	0.5192	0.86	0.5142	1.14	0.5819	0.94	0.8061	0.84	0.4772	1.41	0.2222	1.34	0.2955	1.27	0.3878	0.99	0.9629	1.26	0.4129	1.26	0.3029	1.93	0.0374	1.99	0.0293	1.88	0.0443	1.95	0.0367	2.18
443		443			(N(1) + N(8))-acetylspermidine	LC/MS pos early	57814								0.96	0.9092	0.92	0.7005	0.68	0.0927	0.74	0.1797	1.04	0.8692	0.78	0.293	0.8	0.3545	1.5	0.1166	1.88	0.0154	1.88	0.0158	1.61	0.0718	1.85	0.0199	1.62	0.0059	1.43	0.2146	1.33	0.3236	1.44	0.2126	1.73	0.0612	1.69
444		444			acetylagmatine	LC/MS pos early	62698	C02131		439661					0.95	0.7759	0.93	0.549	0.85	0.1841	0.81	0.1034	1.01	0.9394	1.01	0.9341	1.01	0.9389	1.1	0.5216	1.14	0.3708	1.18	0.2476	0.95	0.7446	0.95	0.7404	0.96	0.7404	1.08	0.6565	1.02	0.9231	1.02	0.9231	1.02	0.9256	1.02
445		445		Guanidino and Acetamido Metabolism	1-methylguanidine	LC/MS pos early	48114	C02294	HMDB01522	10111					0.87	0.298	1.18	0.0773	1.2	0.0619	1.21	0.0432	1.1	0.3358	0.99	0.9313	0.96	0.6562	0.91	0.3532	0.97	0.7796	0.92	0.4037	1.12	0.2311	1.35	0.0024	1.3	0.0062	1.24	0.0461	1.33	0.0075	1.28	0.0202	1.41	0.0015	1.49
446		446			4-guanidinobutanoate	LC/MS pos early	15681	C01035	HMDB03464	500					0.88	0.074	1.07	0.1397	1.05	0.3	1.09	0.0904	1.04	0.4534	0.96	0.4228	0.97	0.5511	0.98	0.7249	1.01	0.8019	0.96	0.4256	1.11	0.0735	1.32	1.6586e-06	1.29	3.3822e-07	1.2	0.0039	1.22	0.002	1.19	0.0073	1.31	2.8425e-05	1.48
449		449		Glutathione Metabolism	glutathione, reduced (GSH)	LC/MS pos early	2127	C00051	HMDB00125	124886					1	0.9727	1.23	0.0188	1.07	0.4626	1.31	0.0031	1.19	0.061	1.04	0.6457	1.02	0.8611	1.09	0.3364	1.31	0.0033	1.32	0.0024	1.46	4.1324e-05	1.5	1.3705e-05	1.59	6.2324e-06	1.34	0.0043	1.39	0.0013	1.72	2.0863e-07	1.73	1.8406e-07	1.58
450		450			glutathione, oxidized (GSSG)	LC/MS pos early	27727	C00127	HMDB03337	65359					0.77	0.3129	0.99	0.9532	0.93	0.6817	0.75	0.1344	1.05	0.7852	1.23	0.2908	1	0.9951	0.74	0.097	0.74	0.1069	0.95	0.7678	0.92	0.6644	1.35	0.1056	1.41	0.4593	0.94	0.7834	0.89	0.5781	0.92	0.7052	1.26	0.264	1.83
452		452			cysteine-glutathione disulfide	LC/MS pos early	35159		HMDB00656	4247235					0.89	0.5637	0.82	0.161	0.77	0.0694	0.69	0.0116	0.81	0.1584	1.16	0.3273	0.9	0.4992	1.07	0.6365	1.07	0.6696	1.21	0.2075	1.63	0.0013	2.23	2.7891e-07	2.27	1.2119e-05	0.99	0.9404	0.92	0.621	0.94	0.7104	1.49	0.0187	2.56
453		453			S-methylglutathione	LC/MS pos early	33944	C11347		3605667					0.52	0.0139	0.89	0.5393	0.66	0.0293	0.63	0.0147	0.83	0.349	1.01	0.9543	0.96	0.8396	0.9	0.5789	1.1	0.6406	1.04	0.8237	1.43	0.0711	1.9	0.0014	1.87	0.0021	1.55	0.0473	1.4	0.1283	1.27	0.2835	2.31	0.0002	3.63
455		455			cysteinylglycine	LC/MS pos early	35637	C01419	HMDB00078	439498					1.15	0.5895	1.34	0.1079	1.76	0.0026	2.42	3.3051e-06	1.22	0.2947	0.98	0.9327	1.25	0.2425	1.13	0.5373	1.07	0.7198	0.99	0.958	1.33	0.1636	0.99	0.9695	1.33	0.1353	1.32	0.2192	1.64	0.0277	2.08	0.0012	1.4	0.1366	1.15
458		458			5-oxoproline	LC/MS neg	1494	C01879	HMDB00267	7405					0.8	0.0181	0.99	0.8416	1	0.9926	0.95	0.4478	0.97	0.6037	1.09	0.2044	1.01	0.919	0.98	0.7689	0.97	0.6846	0.99	0.9307	1.08	0.3011	1.01	0.8672	1.07	0.8607	1.21	0.0181	1.21	0.0152	1.18	0.0361	1.3	0.0012	1.34
461		461			2-hydroxybutyrate/2-hydroxyisobutyrate	LC/MS polar	52281								0.87	0.3312	0.87	0.1654	0.94	0.5148	0.99	0.9078	1.05	0.6166	0.79	0.0259	0.9	0.3073	1.02	0.8544	0.98	0.8427	0.91	0.4145	0.85	0.1619	0.91	0.4239	0.79	0.9664	1.02	0.8452	1.06	0.6601	1.04	0.7454	1.04	0.7667	0.91
463		463			ophthalmate	LC/MS pos early	34592		HMDB05765	7018721					0.83	0.5047	0.85	0.3841	0.76	0.1568	0.53	0.0009	0.93	0.7135	0.89	0.5412	1.02	0.9207	0.92	0.6698	0.74	0.1503	0.99	0.978	0.87	0.4904	1.35	0.1522	1.09	0.325	0.93	0.7679	0.68	0.097	0.63	0.0472	0.97	0.8892	1.31
475	Peptide	475	Peptide	Gamma-glutamyl Amino Acid	gamma-glutamylglutamate	LC/MS pos early	36738	C05282	HMDB11737	92865					1.06	0.8237	1.3	0.159	1.53	0.0274	1.46	0.0506	1.52	0.0327	1.07	0.7157	1.09	0.6546	0.95	0.8234	0.92	0.6831	1.11	0.6327	0.58	0.0113	0.46	0.0003	0.52	0.0009	1.17	0.5071	1.32	0.2436	1.51	0.0801	0.83	0.431	0.49
476		476			gamma-glutamylglutamine	LC/MS pos early	2730	C05283	HMDB11738	150914					0.91	0.8065	0.69	0.1814	0.6	0.0695	0.68	0.1729	0.8	0.4275	1.08	0.7881	1.21	0.5159	2.31	0.0056	2.74	0.0009	1.7	0.0794	4.21	3.5913e-06	5.4	7.1574e-08	6.94	3.4607e-09	1.76	0.0927	1.81	0.0779	1.27	0.4694	3.7	0.0001	7.66
478		478			gamma-glutamylhistidine	LC/MS pos early	18245			7017195					1.07	0.8004	0.65	0.0202	0.66	0.0306	0.67	0.0339	0.98	0.9174	1.15	0.4661	1.01	0.9703	1.56	0.039	1.63	0.0241	1.31	0.2051	1.59	0.0334	1.51	0.0573	1.91	0.0205	0.94	0.7916	1	0.9936	0.82	0.3948	1.45	0.125	1.78
479		479			gamma-glutamylisoleucine*	LC/MS pos early	34456		HMDB11170	14253342					1.36	0.2836	1.23	0.2894	1.32	0.1666	1.49	0.0473	1.3	0.1971	1.13	0.5466	1.2	0.383	0.98	0.9062	1.09	0.6827	1.28	0.2445	0.83	0.3827	0.54	0.0044	0.59	0.0027	0.89	0.6121	1.06	0.7976	1.41	0.1467	0.8	0.3422	0.44
480		480			gamma-glutamylleucine	LC/MS pos early	18369		HMDB11171	151023					0.94	0.8667	1.11	0.67	1.16	0.5341	1.13	0.6151	1	0.9972	0.94	0.7883	1.09	0.7216	0.97	0.9015	0.92	0.7473	1.11	0.7033	0.74	0.2543	0.55	0.0245	0.57	0.0601	1.14	0.6635	1.13	0.6714	1.32	0.3397	0.78	0.4118	0.6
481		481			gamma-glutamyl-alpha-lysine	LC/MS pos early	55015			65254					0.76	0.3861	0.78	0.2255	0.87	0.5024	0.61	0.0191	0.9	0.6085	0.95	0.8032	0.88	0.557	1.37	0.1879	1.34	0.222	1.46	0.1144	1.29	0.299	1.7	0.03	1.36	0.1385	1.4	0.2106	1.53	0.1161	1.17	0.5595	1.51	0.1295	1.78
482		482			gamma-glutamyl-epsilon-lysine	LC/MS pos early	33934		HMDB03869	7015685					0.99	0.9822	1.52	0.0768	1.45	0.122	1.81	0.0138	1.35	0.2153	1.02	0.9331	0.83	0.4436	0.81	0.4145	0.93	0.7853	0.88	0.6373	0.64	0.0868	0.6	0.0502	0.57	0.0277	1.24	0.4623	1.36	0.2901	1.62	0.1007	0.87	0.6305	0.57
483		483			gamma-glutamylmethionine	LC/MS pos early	44872		HMDB29155	7009567					1.18	0.7716	1.33	0.4661	0.87	0.7162	0.8	0.5835	0.8	0.5891	1	0.9923	1.01	0.972	0.89	0.7862	1.1	0.826	1.11	0.8116	1.04	0.9358	0.63	0.3126	0.65	0.3511	0.99	0.9908	0.81	0.6666	0.76	0.5747	0.7	0.4863	0.55
484		484			gamma-glutamylphenylalanine	LC/MS neg	33422		HMDB00594	111299					1	0.9929	0.92	0.6326	0.8	0.2064	0.82	0.2617	0.93	0.6982	0.85	0.3536	1.09	0.6329	1.12	0.5597	1.36	0.1264	1.38	0.1043	1.28	0.2195	0.97	0.8852	1.12	0.1704	1.04	0.8701	1.09	0.6977	1.14	0.5577	1.2	0.4221	1.12
485		485			gamma-glutamylthreonine	LC/MS pos early	33364		HMDB29159	76078708					1	0.9835	0.86	0.3088	0.94	0.6774	0.84	0.2355	0.89	0.4277	1.12	0.4439	1.18	0.2759	1.02	0.9109	0.87	0.3988	0.96	0.7888	0.82	0.2227	0.81	0.1969	0.8	0.0393	0.88	0.4807	0.82	0.2828	0.81	0.2316	0.73	0.0845	0.81
488		488			gamma-glutamylvaline	LC/MS pos early	43829		HMDB11172	7015683					1.36	0.5256	1.43	0.2922	1.13	0.7286	1.07	0.853	0.97	0.929	0.82	0.5804	1.02	0.9553	1.02	0.9542	1.36	0.3989	1.67	0.1583	0.79	0.5093	0.53	0.0846	0.45	0.0932	1.07	0.8643	1.12	0.7753	1.3	0.511	0.56	0.1551	0.33
491		491			gamma-glutamyl-2-aminobutyrate	LC/MS pos early	37092								0.99	0.9786	0.86	0.6141	0.87	0.6378	1.12	0.7082	0.83	0.5584	0.81	0.5062	1.34	0.3516	1.31	0.4049	1.33	0.3843	1.11	0.754	1.74	0.093	1.73	0.0963	1.59	0.0417	1.14	0.718	1.16	0.6771	1.25	0.5309	1.47	0.2969	1.61
502		502		Dipeptide	alanylleucine	LC/MS pos early	37093		HMDB28691	259583					0.65	0.2008	1.1	0.6794	0.9	0.6396	1.11	0.6627	0.83	0.4353	0.86	0.5284	0.84	0.4602	0.65	0.1031	0.71	0.181	0.67	0.1285	0.7	0.1769	1.12	0.6708	0.75	0.5991	1.11	0.7095	0.98	0.9431	1.16	0.6202	0.9	0.7213	1.16
595		595			cyclo(phe-pro)	LC/MS pos early	44875	C11847		9837725;443440					0.9	0.528	1.11	0.3577	0.88	0.2579	0.9	0.3575	1.06	0.6102	0.99	0.9306	0.97	0.7933	1.05	0.7165	1.15	0.265	1.02	0.8556	0.9	0.4393	0.96	0.7305	0.97	0.8484	1.29	0.0764	1.13	0.4025	1.02	0.8656	1.07	0.6581	1.07
640		640			glycylleucine	LC/MS pos early	34398	C02155	HMDB00759	92843					0.76	0.2599	1.05	0.756	1.09	0.6057	1.27	0.151	1.1	0.5698	0.97	0.8499	0.88	0.4436	0.95	0.7865	1	0.9878	0.95	0.7746	0.94	0.7649	1.35	0.1195	1.15	0.3835	1.32	0.1926	1.45	0.0852	1.59	0.0301	1.38	0.1406	1.51
650		650			glycylvaline	LC/MS pos early	18357		HMDB28854	97417					1.23	0.517	1.49	0.0712	1.22	0.3765	1.54	0.0549	0.96	0.8718	0.93	0.736	0.77	0.2595	0.9	0.6672	0.96	0.8681	0.9	0.666	0.76	0.2757	0.94	0.8174	0.65	0.1468	1.09	0.7589	0.95	0.8482	1.12	0.6721	0.6	0.0626	0.52
688		688			leucylalanine	LC/MS pos early	40010		HMDB28922	259321					0.68	0.0649	0.92	0.5766	0.87	0.3374	0.81	0.1324	0.89	0.4238	0.99	0.9427	0.87	0.3605	0.94	0.7234	1.04	0.8281	1.05	0.7597	1.1	0.5527	1.48	0.017	1.22	0.2009	1.29	0.1609	1.33	0.1125	1.25	0.2167	1.45	0.0437	1.8
693		693			leucylglycine	LC/MS pos early	40045		HMDB28929	79070					0.77	0.1539	0.93	0.5843	0.88	0.2886	0.79	0.0643	0.92	0.5377	1.01	0.9597	0.98	0.8512	1.19	0.2301	1.32	0.0532	1.38	0.0258	1.54	0.0032	2.02	2.7437e-06	1.87	3.1826e-05	1.45	0.0217	1.51	0.0109	1.43	0.0274	1.86	0.0002	2.44
713		713			lysylleucine	LC/MS pos early	40020		HMDB28955	4682588					0.85	0.6528	0.98	0.9431	0.88	0.5927	0.94	0.7908	0.91	0.7132	0.95	0.8329	0.82	0.4197	0.94	0.8287	1.05	0.8644	1.02	0.9454	0.79	0.4015	1	0.9888	0.72	0.3063	1.09	0.7861	1.08	0.7972	1.12	0.7078	0.85	0.5991	0.84
742		742			phenylalanylalanine	LC/MS pos early	41374			5488196					0.8	0.4984	1.13	0.5762	0.92	0.7021	1.09	0.6839	0.86	0.5123	0.86	0.5196	0.78	0.2677	0.97	0.895	1.11	0.6758	1.03	0.8904	1.12	0.6424	1.58	0.0681	1.16	0.2355	1.36	0.2644	1.27	0.3893	1.41	0.2142	1.2	0.5029	1.45
813		813			tryptophylglycine	LC/MS pos early	43028		HMDB29083	263471					1.54	0.3926	1.85	0.0795	1.34	0.4106	1.91	0.0689	1.19	0.6242	0.99	0.9732	1.09	0.8158	1.06	0.8742	1.3	0.485	0.92	0.8281	0.74	0.4293	0.86	0.6991	0.75	0.4618	1.28	0.5588	1.13	0.7686	1.15	0.7446	0.57	0.1916	0.49
845		845			valylglutamine	LC/MS pos early	42079		HMDB29125	5253209					1.19	0.5923	1.24	0.3442	0.95	0.8168	0.95	0.825	0.8	0.3435	0.84	0.4483	0.81	0.3863	0.95	0.8379	0.85	0.508	0.92	0.7209	0.85	0.5145	1.04	0.8657	0.69	0.4292	0.99	0.9643	0.67	0.1549	0.73	0.2534	0.57	0.045	0.57
849		849			valylleucine	LC/MS pos early	39994		HMDB29131	352039					0.69	0.0658	1.08	0.5881	0.87	0.3393	0.88	0.3634	0.93	0.6228	0.99	0.9421	0.93	0.6278	0.85	0.2717	0.92	0.5914	0.93	0.609	0.83	0.2172	1.07	0.6413	0.91	0.5919	1.32	0.1007	1.17	0.3571	1.18	0.3261	1.12	0.5143	1.32
908		908		Fibrinogen Cleavage Peptide	Fibrinopeptide A*	LC/MS neg	57709			16133137					0.65	0.1507	0.9	0.612	0.96	0.8324	1.1	0.6327	1.06	0.7796	0.74	0.1478	0.74	0.1537	1.19	0.467	1.41	0.1445	1.25	0.3379	1.98	0.004	2.3	0.0005	1.95	5.4145e-05	1.65	0.0548	2.08	0.0053	2.13	0.0041	3.24	1.207e-05	3.01
912		912			Fibrinopeptide A (3-16)**	LC/MS neg	62811								0.86	0.5347	0.84	0.2595	0.71	0.0336	0.88	0.4441	1.07	0.6858	1.27	0.1426	1.08	0.6532	1.22	0.2791	1.47	0.034	1.48	0.031	1.54	0.02	1.42	0.0562	1.47	0.4335	1.18	0.4166	1.21	0.3488	1.52	0.0406	1.9	0.0019	1.7
916		916			Fibrinopeptide A, des-ala(1)*	LC/MS neg	31548								0.73	0.1928	0.88	0.4132	0.76	0.0914	0.99	0.9511	1.13	0.4804	0.84	0.315	0.89	0.5093	1.26	0.1916	1.64	0.0062	1.41	0.0556	1.82	0.0011	2.21	1.8402e-05	1.84	2.7165e-05	1.51	0.0408	1.69	0.0091	1.9	0.0015	2.8	7.4996e-07	2.5
927		927			Fibrinopeptide B	LC/MS neg	61837								0.85	0.7607	0.69	0.3044	0.79	0.5211	1.17	0.6629	1.1	0.7944	0.78	0.4919	0.76	0.4592	1.87	0.1305	2.64	0.0193	2.13	0.0679	4.9	0.0002	6.74	7.7183e-06	5.77	2.6668e-06	1.53	0.3591	2.47	0.0512	2.94	0.0202	6.35	9.5356e-05	6.79
929		929			Fibrinopeptide B (1-11)**	LC/MS neg	62815								0.84	0.5673	1.15	0.4919	1.24	0.293	0.99	0.9756	0.85	0.4239	1.15	0.5066	0.94	0.7542	0.54	0.0117	0.47	0.0021	0.51	0.0049	0.44	0.0007	0.44	0.0008	0.4	1.8152e-05	0.74	0.2723	0.7	0.1902	0.6	0.0573	0.44	0.0027	0.47
930		930			Fibrinopeptide B (1-12)**	LC/MS neg	62814								0.76	0.3436	0.99	0.9643	0.85	0.4105	0.78	0.2239	1.04	0.8413	1.02	0.9058	0.96	0.824	1.15	0.5357	1.13	0.5854	1.13	0.5815	0.91	0.6804	1.14	0.5577	1.1	0.7564	1.51	0.1059	1.27	0.3469	1.17	0.5248	1.25	0.3793	1.45
931		931			Fibrinopeptide B (1-13)**	LC/MS neg	62813								0.66	0.2564	0.74	0.2129	1.05	0.8371	0.78	0.3274	1.02	0.9277	0.93	0.7703	0.98	0.9429	0.82	0.4931	0.72	0.2532	0.89	0.6667	0.97	0.9203	1.14	0.6468	0.95	0.9429	0.92	0.7934	1.16	0.6437	1.05	0.8713	1.51	0.1969	1.44
936		936		Acetylated Peptides	phenylacetylglutamine	LC/MS neg	35126	C04148	HMDB06344	92258					0.62	0.2862	0.63	0.1572	1.14	0.6928	0.82	0.5633	1.43	0.2885	1.03	0.938	1.16	0.6697	1.3	0.4145	1.23	0.5169	1.21	0.5464	1.15	0.6691	1.89	0.0501	1.42	0.3162	1.32	0.4397	2.27	0.0222	1.62	0.1774	2.67	0.007	2.3
965	Carbohydrate	965	Carbohydrate	Glycolysis, Gluconeogenesis, and Pyruvate Metabolism	1,5-anhydroglucitol (1,5-AG)	LC/MS neg	20675	C07326	HMDB02712	64960					0.85	0.4979	1.01	0.9681	1.04	0.8417	1.15	0.4434	0.98	0.9285	1.01	0.937	0.94	0.744	0.88	0.4497	0.84	0.2831	0.75	0.0838	0.8	0.1735	0.98	0.9061	0.89	0.4285	1.05	0.8065	1.02	0.9064	1.02	0.9321	0.92	0.6635	1.05
968		968			glucose	LC/MS polar	48152	C00031	HMDB00122	79025					0.81	0.2304	0.75	0.0155	0.88	0.2832	0.86	0.1901	0.9	0.412	0.9	0.364	1.02	0.9025	0.94	0.6656	0.99	0.9598	0.98	0.8468	1.55	0.0011	2.05	1.3328e-07	1.75	7.9435e-07	0.87	0.3562	1.08	0.619	1.03	0.861	1.73	0.0003	2.15
969		969			glucose 6-phosphate	LC/MS polar	31260	C00668	HMDB01401	5958					0.92	0.4456	0.98	0.8322	1	0.9628	1.01	0.854	1.02	0.8012	0.99	0.8826	0.86	0.0584	1	0.9837	1.02	0.8081	1.07	0.4268	1.05	0.5572	1.35	0.0004	1.13	0.115	1.07	0.4705	1.11	0.2742	1.18	0.0754	1.17	0.1006	1.23
975		975			fructose 1,6-diphosphate/glucose 1,6-diphosphate/myo-inositol diphosphates	LC/MS neg	46896	C00354							0.55	0.0086	1.14	0.376	1.16	0.3368	0.97	0.8482	1.18	0.2854	1.02	0.8872	0.92	0.6047	0.92	0.6476	0.87	0.4254	1.08	0.6768	0.92	0.6222	1.14	0.4564	1.04	0.9309	1.93	0.001	1.84	0.0022	1.91	0.0012	1.98	0.0007	1.9
976		976			2,3-diphosphoglycerate	LC/MS neg	15664	C01159	HMDB01294	186004					0.27	0.0063	0.9	0.7304	1.03	0.9265	0.81	0.5131	1.24	0.5199	0.93	0.8157	0.8	0.4934	1.27	0.5145	1.24	0.5487	1.66	0.1626	0.86	0.6777	1.55	0.2346	1.07	0.6945	4.17	0.0005	4.71	0.0002	4.94	0.0001	3.91	0.001	3.93
977		977			dihydroxyacetone phosphate (DHAP)	LC/MS pos early	15522	C00111	HMDB01473	668					0.39	0.0494	0.99	0.9827	0.75	0.3596	0.53	0.0516	1.01	0.968	0.97	0.9349	0.95	0.8807	0.89	0.7479	1.01	0.9727	1.63	0.1887	1.15	0.7166	1.51	0.2711	1.22	0.5479	2.26	0.0499	1.94	0.1117	2.24	0.0531	2.98	0.0097	3.13
981		981			2-phosphoglycerate	LC/MS polar	35629	C00631	HMDB03391	59					0.59	0.338	0.47	0.034	0.99	0.9682	0.74	0.4056	0.85	0.6626	0.96	0.9119	0.74	0.4146	1.11	0.8139	0.55	0.1627	0.72	0.4415	0.93	0.8643	1.26	0.5935	0.78	0.6387	0.88	0.7919	0.91	0.847	0.9	0.8237	1.34	0.5526	1.32
982		982			3-phosphoglycerate	LC/MS pos early	1414	C00597	HMDB00807	724					0.79	0.0591	0.88	0.1544	0.92	0.3361	0.93	0.4384	0.87	0.1313	0.98	0.7947	0.93	0.4414	0.99	0.9135	0.94	0.5427	0.91	0.3087	1.17	0.0945	1.37	0.0012	1.29	0.0044	1.11	0.3233	1.1	0.36	1.08	0.4796	1.3	0.0144	1.64
983		983			phosphoenolpyruvate (PEP)	LC/MS neg	597	C00074	HMDB00263	1005					0.78	0.1136	0.93	0.496	0.97	0.7574	0.98	0.8309	0.89	0.2848	0.98	0.8214	0.89	0.3105	1.02	0.8955	1.02	0.8787	1.03	0.8068	1.35	0.0112	1.56	0.0002	1.45	0.0009	1.21	0.1481	1.26	0.0778	1.29	0.0544	1.54	0.0013	1.86
984		984			pyruvate	LC/MS polar	48990	C00022	HMDB00243	1060					0.75	0.0017	1.01	0.8939	1.13	0.0512	1.07	0.2574	1	0.9777	1.02	0.7085	0.96	0.5446	0.95	0.4712	0.92	0.2644	1	0.9717	1.15	0.0642	1.18	0.0227	1.2	0.0312	1.28	0.0024	1.39	5.846e-05	1.44	1.0459e-05	1.54	3.1834e-07	1.6
985		985			lactate	LC/MS polar	527	C00186	HMDB00190	612					1.09	0.6313	1.06	0.6247	1.13	0.3173	1.05	0.6806	1.06	0.6517	1.07	0.5661	1.13	0.3355	0.88	0.3707	0.76	0.0533	0.93	0.6355	0.95	0.7442	0.84	0.233	0.99	0.5979	0.85	0.3235	0.78	0.1258	0.9	0.5083	0.92	0.6244	0.91
988		988			glycerate	LC/MS polar	1572	C00258	HMDB00139	752					0.82	0.0525	1.01	0.9351	1.08	0.2661	1.14	0.0588	1.04	0.5793	0.96	0.5488	1	0.9713	1.01	0.8864	1.04	0.65	0.99	0.8663	1.09	0.2898	1.11	0.1892	1.1	0.0833	1.24	0.0162	1.36	0.0006	1.37	0.0005	1.38	0.0004	1.34
991		991		Pentose Phosphate Pathway	6-phosphogluconate	LC/MS neg	15442	C00345	HMDB01316	91493					0.82	0.1543	1.06	0.5798	1.14	0.2122	1.11	0.3245	1.12	0.2819	0.99	0.9461	0.99	0.8958	1.1	0.3599	1.12	0.2846	1.11	0.3156	1.05	0.6404	1.07	0.5444	1.01	0.8933	1.42	0.0024	1.55	0.0002	1.5	0.0005	1.44	0.002	1.23
1007		1007		Pentose Metabolism	ribitol	LC/MS polar	15772	C00474	HMDB00508	6912					1.24	0.3166	1.11	0.4716	0.86	0.281	1.07	0.6394	1.09	0.5432	1.05	0.728	0.9	0.4542	1.14	0.4278	1.21	0.2538	1.05	0.7822	0.86	0.364	0.88	0.4499	0.85	0.1981	1.02	0.9189	0.84	0.3421	0.9	0.5868	0.76	0.1398	0.68
1008		1008			ribonate	LC/MS polar	27731	C01685	HMDB00867	5460677					0.8	0.0266	0.97	0.6892	1.1	0.1761	1.18	0.0165	1.05	0.5081	0.96	0.5491	1.01	0.9429	1.12	0.1609	1.14	0.1012	1.04	0.6411	1.12	0.1744	1.26	0.0047	1.19	0.0069	1.37	0.0005	1.57	6.7463e-07	1.54	2.0217e-06	1.47	2.6075e-05	1.5
1022		1022			arabitol/xylitol	LC/MS polar	48885	C01904		6912					3	0.0068	1.33	0.3011	1.13	0.6686	1.29	0.3713	1.01	0.9777	0.9	0.7149	0.97	0.9171	1.09	0.7784	1.28	0.4202	1.03	0.9327	0.84	0.5807	0.7	0.246	0.64	0.269	0.48	0.0326	0.48	0.0309	0.44	0.0158	0.28	0.0003	0.21
1028		1028			arabonate/xylonate	LC/MS polar	48255								0.78	0.0662	0.96	0.6406	1.1	0.3115	1.19	0.0592	1.07	0.4794	0.94	0.5131	0.98	0.841	1.09	0.439	1.13	0.2682	0.99	0.9089	1.13	0.2766	1.24	0.0487	1.21	0.0231	1.34	0.0147	1.59	0.0001	1.52	0.0006	1.55	0.0004	1.56
1032		1032			ribulonate/xylulonate*	LC/MS polar	61858								0.84	0.2193	1.11	0.2584	1.16	0.1161	1.16	0.1257	1.17	0.1084	1.09	0.3734	1.02	0.8326	1.03	0.7909	1.27	0.0274	1.26	0.0314	1.75	5.572e-07	2.15	2.5972e-11	2.39	8.196e-12	1.36	0.0111	1.76	4.8373e-06	1.74	6.9517e-06	2.44	3.712e-12	2.85
1036		1036		Glycogen Metabolism	maltotetraose	LC/MS polar	15910	C02052	HMDB01296	446495					0.56	0.0941	0.78	0.3078	0.95	0.8278	0.86	0.5469	0.93	0.7794	1.28	0.3261	1.41	0.1737	1.25	0.3798	1.4	0.1861	1.59	0.0686	2.98	2.7877e-05	2.4	0.0007	3.74	3.6861e-05	1.74	0.0514	2.36	0.0027	2.44	0.0018	4.95	5.9805e-08	6.66
1038		1038			maltotriose	LC/MS polar	44688	C01835	HMDB01262	439586					0.49	0.0076	0.75	0.1067	0.9	0.5793	0.79	0.2015	1.04	0.838	1.16	0.4203	1.12	0.5423	1.15	0.4862	1.32	0.1676	1.62	0.0167	2.02	0.0006	1.75	0.0064	2.41	0.0004	1.76	0.013	2.44	9.8324e-05	2.62	2.5873e-05	4.29	7.7314e-10	4.93
1041		1041			maltose	LC/MS polar	15586	C00208	HMDB00163	10991489					0.48	0.0178	0.78	0.2148	0.73	0.1243	0.76	0.1815	0.98	0.912	1.07	0.7674	1.25	0.3099	1.02	0.9331	1.38	0.1824	1.5	0.0964	1.86	0.0122	1.4	0.1742	1.9	0.0192	1.66	0.062	2.11	0.0064	2.39	0.0015	3.83	1.9139e-06	4
1045		1045		Disaccharides and Oligosaccharides	lactose	LC/MS polar	567	C00243	HMDB00186	84571					1.03	0.9413	0.68	0.2133	1.11	0.7375	0.77	0.41	1.53	0.1828	1.23	0.5077	0.89	0.7097	0.99	0.9806	0.99	0.9838	1.56	0.1885	1.25	0.5081	0.96	0.9008	1.51	0.5521	0.65	0.2576	1.07	0.8624	1.16	0.6862	1.85	0.1048	1.46
1063		1063			sucrose	LC/MS polar	1519	C00089	HMDB00258	5988					2.59	0.0732	0.94	0.8602	1.15	0.6942	0.72	0.3498	1.71	0.1352	1.35	0.3977	2.16	0.0343	2.95	0.0102	2.95	0.01	5.54	5.5985e-05	3.57	0.0028	1.38	0.4428	4.91	0.0025	1.07	0.885	1.31	0.5665	1.54	0.3545	2.35	0.0708	1.89
1082		1082		Fructose, Mannose and Galactose Metabolism	fructose	LC/MS polar	48195	C00095	HMDB00660	5984					0.83	0.3678	0.78	0.0877	0.91	0.5345	0.91	0.5015	0.92	0.5914	0.91	0.528	1.01	0.9354	1.17	0.3392	1.15	0.4021	1.12	0.4771	1.75	0.0007	2.15	5.1263e-06	2.1	7.3491e-07	1.11	0.5786	1.27	0.1915	1.23	0.2493	1.96	0.0003	2.54
1087		1087			mannitol/sorbitol	LC/MS polar	46142	C00794	HMDB00247	5780					2.53	0.0188	1.5	0.1502	1.06	0.8281	1.21	0.4986	0.96	0.8849	0.93	0.7977	0.94	0.8343	1.16	0.6009	1.72	0.059	1.46	0.1839	1.2	0.5293	0.96	0.8988	0.95	0.924	0.69	0.2398	0.72	0.3038	0.7	0.2622	0.45	0.0147	0.38
1099		1099			galactose 1-phosphate	LC/MS polar	15706	C00446	HMDB00645	123912					0.68	0.3035	0.81	0.4123	1.15	0.6066	1.06	0.8362	0.91	0.7236	1.14	0.6204	0.5	0.0104	0.8	0.4332	0.84	0.5242	0.64	0.1126	0.65	0.1365	0.83	0.5039	0.64	0.0418	0.95	0.8832	1.41	0.2754	0.99	0.9843	0.88	0.6779	0.94
1108		1108			galactonate	LC/MS polar	27719	C00880	HMDB00565	128869					0.71	0.0977	1.36	0.0582	1.34	0.0721	1.41	0.036	1.31	0.1044	1.34	0.0784	1.17	0.3553	0.88	0.3355	0.89	0.3534	0.8	0.0868	0.76	0.0393	0.82	0.1369	1.02	0.0409	1.69	0.0004	1.67	0.0005	1.59	0.0016	1.4	0.0219	1.44
1118		1118		Nucleotide Sugar	UDP-glucose/UDP-galactose	LC/MS neg	38670	C00029	HMDB00286						0.83	0.2963	0.89	0.3643	0.73	0.0167	0.8	0.0925	1.01	0.9288	0.97	0.8495	0.68	0.0047	1.3	0.0461	1.49	0.0025	1.68	9.5588e-05	1.75	3.2907e-05	3.05	4e-15	2.43	5.124e-11	1.4	0.0232	1.31	0.0634	1.63	0.001	2.14	5.3085e-07	2.94
1140		1140		Aminosugar Metabolism	glucuronate	LC/MS polar	15443	C00191	HMDB00127	444791					0.9	0.6055	1.06	0.6671	1.08	0.5793	1.15	0.3207	0.92	0.5731	0.97	0.8461	0.86	0.3006	1.06	0.7079	1.05	0.7572	0.98	0.8677	1.25	0.1485	1.6	0.0021	1.42	0.0136	1.24	0.1952	1.25	0.1789	1.24	0.2004	1.28	0.1524	1.57
1151		1151			N-acetylneuraminate	LC/MS pos early	32377	C00270	HMDB00230	439197					1	0.9966	1.06	0.4648	0.95	0.5609	1.13	0.1643	1.05	0.543	1.08	0.3547	1.11	0.2443	0.92	0.2461	0.96	0.619	0.92	0.2955	1.01	0.8633	1.01	0.8989	1.16	0.3739	0.97	0.7508	0.92	0.301	1.04	0.6462	1.07	0.4467	1.16
1162		1162			N-acetylglucosaminylasparagine	LC/MS pos early	48149	C04540	HMDB00489	123826					0.55	0.0172	0.68	0.0356	0.67	0.0291	0.49	0.0001	0.84	0.3491	0.97	0.8892	0.82	0.2964	1.09	0.6186	1.04	0.8216	1.05	0.7905	1.33	0.1166	1.85	0.0009	1.67	0.0036	1.37	0.1257	1.27	0.2334	0.94	0.7695	2.05	0.0005	3.06
1163		1163			erythronate*	LC/MS polar	42420		HMDB00613	2781043					0.86	0.1175	1.05	0.4409	1.12	0.0809	1.17	0.0143	1.04	0.52	0.97	0.6519	1.01	0.9335	1.04	0.5682	1.06	0.4471	0.96	0.5805	0.99	0.9289	1.05	0.5509	1	0.6723	1.27	0.0044	1.38	0.0002	1.31	0.0018	1.2	0.03	1.17
1165		1165			N-acetylglucosamine/N-acetylgalactosamine	LC/MS pos early	46539		HMDB00215	24139					0.81	0.15	1.01	0.9546	0.77	0.0112	1.05	0.6219	0.93	0.456	1	0.9974	1.04	0.7197	0.93	0.5131	0.94	0.567	0.89	0.3331	0.97	0.7982	0.86	0.2081	0.87	0.2288	1.16	0.2583	0.9	0.3995	1.17	0.2334	1.12	0.4039	1.08
1166		1166		Advanced Glycation End-product	N6-carboxymethyllysine	LC/MS pos early	36713			123800					0.99	0.9543	1.03	0.784	1.11	0.3192	1.26	0.0256	1.04	0.7303	0.94	0.5737	0.97	0.7786	1.1	0.3739	1	0.9713	1	0.9783	0.89	0.2537	0.97	0.76	0.81	0.1474	1.14	0.272	1.12	0.3361	1.26	0.0482	0.93	0.513	0.81
1170	Energy	1170	Energy	TCA Cycle	citrate	LC/MS neg	1564	C00158	HMDB00094	311					0.81	0.0302	0.95	0.4255	0.91	0.1558	0.95	0.4399	1.08	0.237	1	0.9449	1.03	0.6747	1.05	0.5217	1.11	0.1779	1.05	0.5566	0.87	0.0753	0.92	0.2516	0.9	0.1419	1.23	0.0137	1.25	0.0093	1.23	0.0153	1.17	0.0696	1.11
1172		1172			aconitate [cis or trans]	LC/MS neg	46173								0.77	0.0043	0.92	0.2054	0.95	0.3913	0.98	0.7904	1.1	0.139	0.95	0.4654	0.96	0.5437	1.04	0.5273	1.11	0.1265	1.04	0.5744	1.08	0.2922	1.25	0.0012	1.17	0.0032	1.25	0.0035	1.37	6.2365e-05	1.33	0.0003	1.53	7.8068e-08	1.52
1174		1174			isocitrate	LC/MS pos early	12110	C00311	HMDB00193	1198					0.5	0.0177	0.66	0.0406	0.7	0.0929	0.62	0.0235	0.91	0.6706	0.93	0.7274	1.04	0.8532	0.82	0.3493	0.86	0.4727	0.85	0.4259	0.69	0.0855	0.88	0.5618	0.88	0.802	1.07	0.768	1.21	0.4263	1.05	0.8403	1.26	0.3298	1.76
1176		1176			alpha-ketoglutarate	LC/MS polar	528	C00026	HMDB00208	51					0.91	0.3924	1.13	0.1283	1.13	0.1272	1.37	0.0001	1.11	0.2197	0.98	0.8058	0.96	0.6167	0.99	0.9432	1.06	0.4647	0.97	0.6612	0.99	0.9155	1.02	0.8071	1.05	0.4135	1.24	0.0199	1.32	0.0023	1.45	4.7804e-05	1.21	0.0406	1.15
1178		1178			succinylcarnitine (C4-DC)	LC/MS pos early	37058		HMDB61717	71464481					1.04	0.8152	0.95	0.706	1.03	0.8497	1.02	0.9058	0.95	0.7072	0.93	0.5912	0.86	0.2882	0.97	0.7945	0.96	0.7303	0.99	0.9304	1.12	0.2871	1.33	0.0097	1.12	0.086	0.89	0.3299	0.95	0.6703	0.97	0.7841	1.03	0.8308	1.08
1179		1179			succinate	LC/MS polar	1437	C00042	HMDB00254	1110					0.99	0.8346	1.07	0.1605	1	0.9804	1.1	0.0377	1.03	0.5567	0.97	0.4799	0.96	0.3599	1.02	0.6555	1.05	0.3563	0.95	0.3872	1.05	0.3742	1.1	0.0905	1.13	0.0051	1.11	0.0871	1.07	0.2948	1.07	0.2765	1.1	0.1353	1.15
1180		1180			fumarate	LC/MS polar	1643	C00122	HMDB00134	444972					1.67	0.0093	1.24	0.1078	1.03	0.8426	1.35	0.0303	1.05	0.7429	0.96	0.7579	0.94	0.6483	0.95	0.7186	1.07	0.6606	0.82	0.1807	0.9	0.4951	0.83	0.2008	0.81	0.2535	0.71	0.0345	0.66	0.0104	0.66	0.0128	0.57	0.0007	0.48
1182		1182			malate	LC/MS neg	1303	C00149	HMDB00156	525					1.5	0.009	1.2	0.0888	0.98	0.884	1.26	0.0347	1.05	0.6648	0.97	0.775	0.98	0.8294	0.98	0.8886	1.09	0.4351	0.88	0.2673	0.91	0.4442	0.8	0.0583	0.81	0.1366	0.79	0.0635	0.72	0.0105	0.74	0.0189	0.64	0.0007	0.54
1191		1191			citraconate/glutaconate	LC/MS polar	47076								1.04	0.6924	1.24	0.0018	1.11	0.1181	1.16	0.0297	1.05	0.4625	1.02	0.7542	1.03	0.6803	0.74	0.0002	0.69	6.1531e-06	0.62	4.5231e-09	0.67	1.2435e-06	0.62	1.0182e-08	0.65	4.8099e-08	0.88	0.1606	0.74	0.0009	0.69	3.9213e-05	0.68	2.2565e-05	0.63
1192		1192			2-methylcitrate/homocitrate	LC/MS neg	52282								1.16	0.3973	0.99	0.9641	0.91	0.4506	1.07	0.5942	1.09	0.5083	1.02	0.8938	1.08	0.5418	0.83	0.1695	0.86	0.2805	0.75	0.0423	0.69	0.0072	0.57	8.3806e-05	0.62	0.0006	0.71	0.0252	0.68	0.0116	0.69	0.0175	0.64	0.0044	0.54
1194		1194		Oxidative Phosphorylation	acetylphosphate	LC/MS polar	15488	C00227	HMDB01494	186					0.76	0.1023	0.85	0.1783	0.99	0.9183	0.99	0.922	0.85	0.1859	0.94	0.6409	0.96	0.7589	0.95	0.6784	0.87	0.2573	0.87	0.2578	1.03	0.7958	1.14	0.2788	1.08	0.2843	1.07	0.6418	1.13	0.3663	1.13	0.3635	1.15	0.2966	1.42
1196		1196			phosphate	LC/MS pos early	42109	C00009	HMDB01429	1061					0.95	0.5024	1.05	0.3943	1.08	0.1513	1.14	0.0178	0.99	0.8183	0.96	0.488	0.94	0.2973	0.99	0.9267	1	0.9521	0.94	0.2953	0.93	0.2148	0.99	0.8744	0.89	0.1722	1.1	0.1628	1.14	0.0562	1.13	0.0719	0.97	0.6057	0.93
1198	Lipid	1198	Lipid	Fatty Acid Synthesis	malonylcarnitine	LC/MS pos early	37059		HMDB02095	22833583					0.85	0.3409	1.23	0.0526	1.28	0.0265	1.33	0.0102	1.2	0.1083	0.98	0.8585	0.97	0.7748	1.05	0.7341	1.05	0.7112	0.86	0.2503	0.73	0.018	0.66	0.0016	0.66	0.0033	1.51	0.005	1.57	0.0021	1.34	0.0459	1.03	0.8625	0.78
1199		1199			malonate	LC/MS polar	15872	C00383	HMDB00691	867					1.57	0.0831	0.84	0.3631	0.97	0.8522	1.15	0.4647	1.05	0.7942	0.97	0.8787	0.79	0.2345	1.64	0.008	1.76	0.0025	1.43	0.0547	1.74	0.0034	2.02	0.0002	1.91	0.0004	0.88	0.5454	1.08	0.6998	1.05	0.8248	1.17	0.4616	1.22
1213		1213		Short Chain Fatty Acid	valerate (5:0)	LC/MS neg	33443	C00803	HMDB00892	7991					0.48	0.0004	0.99	0.9566	1.29	0.0732	1.08	0.5986	1.01	0.9295	1.1	0.503	1.01	0.9553	0.86	0.3411	0.78	0.1128	0.83	0.2332	1	0.9961	1.12	0.4787	1.11	0.971	1.78	0.0012	2.09	3.5923e-05	1.86	0.0005	2.11	3.6539e-05	2.31
1214		1214		Medium Chain Fatty Acid	caproate (6:0)	LC/MS neg	32489	C01585	HMDB00535	8892					0.46	3.2497e-05	1.05	0.675	1.2	0.1498	1.16	0.2311	1.07	0.6051	1.04	0.7459	0.99	0.9116	0.73	0.0285	0.73	0.0306	0.7	0.0121	0.79	0.1093	0.88	0.3711	0.84	0.1312	1.68	0.0013	1.92	5.6628e-05	1.77	0.0004	1.85	0.0002	1.83
1215		1215			heptanoate (7:0)	LC/MS neg	1644	C17714	HMDB00666	8094					0.46	3.5084e-05	1.18	0.1817	1.24	0.092	1.18	0.2038	1.16	0.2441	1.03	0.8185	0.99	0.9366	0.58	8.7252e-05	0.56	2.6918e-05	0.52	2.2415e-06	0.51	2.4866e-06	0.57	5.3236e-05	0.52	1.1864e-06	1.48	0.0108	1.49	0.0093	1.31	0.0789	1.29	0.1003	1.12
1216		1216			caprylate (8:0)	LC/MS neg	32492	C06423	HMDB00482	379					0.57	0.0004	1.21	0.0919	1.16	0.2137	1.21	0.0984	1.2	0.1208	1.03	0.8162	1.03	0.7739	0.51	8.184e-09	0.51	1.5999e-08	0.43	1.547e-12	0.4	1.04e-13	0.39	1.2e-14	0.38	1e-15	1.09	0.5111	1.05	0.7026	0.92	0.4951	0.86	0.2309	0.67
1217		1217			pelargonate (9:0)	LC/MS neg	12035	C01601	HMDB00847	8158					0.62	0.0032	1.2	0.1171	1.1	0.4316	1.08	0.5083	1.22	0.0885	0.83	0.1064	0.95	0.6512	0.59	1.227e-05	0.61	3.7752e-05	0.46	2.615e-10	0.38	1.9e-14	0.36	2e-15	0.27	0	1.14	0.309	1.08	0.5603	0.8	0.0953	0.75	0.0307	0.44
1218		1218			caprate (10:0)	LC/MS neg	1642	C01571	HMDB00511	2969					0.84	0.2268	0.99	0.9139	1.04	0.7101	1.11	0.2885	1.08	0.4586	0.95	0.6322	0.96	0.7139	0.77	0.0129	0.68	0.0003	0.57	2.6174e-07	0.48	8.571e-11	0.46	2.563e-12	0.42	3.73e-13	0.9	0.3744	0.83	0.1229	0.75	0.0162	0.62	7.417e-05	0.5
1220		1220			undecanoate (11:0)	LC/MS neg	12067	C17715	HMDB00947	8180					1.15	0.1094	1.06	0.3624	1.03	0.64	1.07	0.246	1.11	0.0976	0.92	0.2087	0.97	0.623	0.87	0.0335	0.79	0.0004	0.67	1.9613e-09	0.57	2e-15	0.53	0	0.51	0	0.8	0.0023	0.71	3.8007e-06	0.62	3.7913e-10	0.55	2.8e-14	0.44
1221		1221			10-undecenoate (11:1n1)	LC/MS neg	32497	C13910	HMDB33724	14891					0.91	0.5453	0.95	0.6542	0.86	0.1938	1.11	0.3856	0.98	0.8813	1.02	0.8481	0.98	0.8677	1.16	0.2074	1.24	0.0587	1.05	0.6617	1.15	0.2256	1.01	0.924	1.01	0.9145	1.21	0.139	1.17	0.2117	1.29	0.0504	1.25	0.0896	1.11
1222		1222			laurate (12:0)	LC/MS neg	1645	C02679	HMDB00638	3893					0.91	0.6336	0.79	0.0907	0.97	0.8242	1.06	0.6966	0.91	0.5209	0.92	0.5576	0.83	0.1974	0.9	0.5061	0.68	0.014	0.65	0.0046	0.46	1.148e-06	0.4	1.1082e-08	0.34	1.1168e-09	0.78	0.1526	0.73	0.0684	0.75	0.0984	0.46	1.3334e-05	0.38
1223		1223			5-dodecenoate (12:1n7)	LC/MS neg	33968		HMDB00529	5312378					0.99	0.9713	0.95	0.8019	1.14	0.5019	1	0.9923	1.07	0.7427	0.76	0.168	0.73	0.1168	0.85	0.4855	0.64	0.054	0.74	0.1956	0.55	0.0106	0.58	0.0219	0.4	0.0069	0.82	0.4418	0.74	0.2371	0.75	0.2604	0.59	0.0451	0.4
1225		1225		Long Chain Fatty Acid	myristate (14:0)	LC/MS neg	1365	C06424	HMDB00806	11005					0.92	0.609	0.76	0.0162	0.95	0.6881	0.98	0.8419	1	0.9917	0.88	0.2948	0.85	0.1918	1.02	0.8841	0.77	0.0347	0.78	0.0441	0.54	1.4095e-06	0.5	8.1118e-08	0.45	2.8086e-07	0.84	0.2122	0.8	0.1056	0.83	0.1731	0.58	0.0002	0.49
1226		1226			myristoleate (14:1n5)	LC/MS neg	32418	C08322	HMDB02000	5281119					0.92	0.6416	0.86	0.2247	0.89	0.3685	1.14	0.3097	0.91	0.4622	0.94	0.6301	1.06	0.6691	0.98	0.8916	0.83	0.1706	0.71	0.0122	0.55	1.1525e-05	0.37	3.222e-12	0.43	1.9486e-08	0.92	0.5685	0.81	0.1544	0.88	0.3978	0.54	6.1226e-05	0.47
1229		1229			pentadecanoate (15:0)	LC/MS neg	1361	C16537	HMDB00826	13849					1.08	0.3019	1	0.9411	1.07	0.1848	1.11	0.0484	1.06	0.2826	0.98	0.6953	0.96	0.4748	1.02	0.7227	0.96	0.5349	0.89	0.0517	0.76	9.2547e-06	0.73	8.0037e-07	0.72	1.5234e-06	0.94	0.3491	0.95	0.4758	0.91	0.1639	0.74	1.7034e-05	0.67
1230		1230			palmitate (16:0)	LC/MS neg	1336	C00249	HMDB00220	985					1.04	0.646	0.96	0.5298	1.03	0.6488	1.06	0.3289	1.05	0.4202	0.92	0.1787	0.92	0.1711	0.95	0.4264	0.83	0.0056	0.84	0.0085	0.73	4.1646e-06	0.7	1.1694e-07	0.67	3.397e-06	0.88	0.0832	0.82	0.008	0.86	0.0338	0.74	5.6415e-05	0.65
1231		1231			palmitoleate (16:1n7)	LC/MS neg	33447	C08362	HMDB03229	445638					0.99	0.9661	0.79	0.0323	0.89	0.2955	0.98	0.8455	0.97	0.7901	0.89	0.3077	0.92	0.4708	1.07	0.6073	0.73	0.0164	0.78	0.0497	0.57	1.5848e-05	0.44	7.3397e-10	0.45	3.7214e-07	0.85	0.2472	0.66	0.0036	0.77	0.0626	0.55	5.502e-05	0.46
1233		1233			margarate (17:0)	LC/MS neg	1121		HMDB02259	10465					1.05	0.5649	1.03	0.5661	1.05	0.3766	1.1	0.0766	1.06	0.3264	0.97	0.6221	0.96	0.5131	1.03	0.6651	1.05	0.3854	0.98	0.7855	0.84	0.0054	0.86	0.0179	0.83	0.0123	1.01	0.866	1.06	0.4125	1.04	0.5979	0.85	0.0183	0.8
1234		1234			10-heptadecenoate (17:1n7)	LC/MS neg	33971		HMDB60038	5312435					1.01	0.9634	0.87	0.1023	1	0.9592	1.07	0.4665	1.02	0.807	1.04	0.6874	0.99	0.868	1.1	0.3299	0.9	0.2838	0.87	0.1753	0.66	3.528e-05	0.54	3.1919e-09	0.6	1.2686e-07	0.95	0.6486	0.9	0.3307	0.93	0.4888	0.67	0.0003	0.6
1236		1236			stearate (18:0)	LC/MS neg	1358	C01530	HMDB00827	5281					1.08	0.2572	1.08	0.0733	1.05	0.2558	1.11	0.0249	1.09	0.0712	0.97	0.4905	1	0.989	0.93	0.1382	0.92	0.0964	0.93	0.1505	0.85	0.0015	0.8	2.0584e-05	0.81	0.001	0.93	0.2104	0.9	0.0565	0.95	0.4066	0.85	0.0066	0.75
1238		1238			oleate/vaccenate (18:1)	LC/MS neg	52285								1.01	0.9474	0.87	0.2264	0.99	0.9033	1.03	0.8023	0.94	0.6257	0.88	0.2964	0.81	0.0781	0.97	0.7739	0.72	0.0088	0.76	0.0235	0.64	0.0004	0.57	8.8833e-06	0.52	3.8447e-05	0.83	0.1698	0.71	0.0114	0.77	0.0582	0.6	0.0002	0.52
1245		1245			nonadecanoate (19:0)	LC/MS neg	1356	C16535	HMDB00772	12591					0.94	0.4393	1.08	0.1714	1.12	0.048	1.09	0.1559	1.1	0.1102	1.02	0.6876	1.04	0.477	0.76	7.6321e-05	0.71	5.7347e-07	0.73	3.3676e-06	0.66	2.1789e-09	0.66	1.7179e-09	0.67	2.4231e-09	0.88	0.101	0.85	0.0332	0.85	0.0257	0.77	0.0008	0.72
1246		1246			10-nonadecenoate (19:1n9)	LC/MS neg	33972		HMDB13622	5312513					1.14	0.6035	0.88	0.4898	0.97	0.8588	0.75	0.1203	0.87	0.4358	0.71	0.0613	1.03	0.8613	1.17	0.4199	0.93	0.6974	0.95	0.8115	0.78	0.2035	0.47	0.0001	0.48	0.0534	0.9	0.6427	0.79	0.2651	0.63	0.034	0.59	0.0167	0.42
1249		1249			arachidate (20:0)	LC/MS neg	1118	C06425	HMDB02212	10467					0.84	0.0952	1.08	0.2838	1.04	0.6098	1.15	0.0574	1.06	0.4194	1.04	0.5872	0.98	0.8097	0.81	0.0084	0.75	0.0003	0.72	6.1011e-05	0.71	3.5627e-05	0.71	1.9884e-05	0.75	5.4866e-05	1.05	0.6035	0.93	0.3825	1	0.9679	0.91	0.2726	0.9
1252		1252			eicosenoate (20:1)	LC/MS neg	33587	C16526	HMDB02231	5282768					1.06	0.6926	0.88	0.2244	1.04	0.7339	1.06	0.6232	0.88	0.2657	0.88	0.235	0.9	0.3626	0.98	0.8865	0.72	0.003	0.77	0.0224	0.74	0.0092	0.61	1.2762e-05	0.59	0.0005	0.81	0.0967	0.7	0.0045	0.77	0.0359	0.62	0.0002	0.55
1257		1257			erucate (22:1n9)	LC/MS neg	1552	C08316	HMDB02068	5281116					0.95	0.7846	0.87	0.2637	0.9	0.4087	1.01	0.9294	0.96	0.7717	0.85	0.192	0.88	0.2902	1.18	0.2158	0.9	0.4005	0.88	0.3473	0.79	0.0783	0.52	9.9636e-07	0.57	0.0029	1.08	0.6056	0.85	0.2648	0.94	0.6587	0.8	0.134	0.6
1266		1266		Polyunsaturated Fatty Acid (n3 and n6)	hexadecadienoate (16:2n6)	LC/MS neg	57652		HMDB00477						1.03	0.8512	0.71	0.0037	0.85	0.1959	1.07	0.5549	0.98	0.8666	1.01	0.934	0.92	0.5037	1.31	0.0564	0.91	0.5008	0.92	0.5351	0.66	0.0038	0.57	0.0001	0.55	2.6448e-05	0.89	0.4681	0.75	0.0697	0.95	0.7526	0.63	0.0034	0.53
1270		1270			stearidonate (18:4n3)	LC/MS neg	33969	C16300	HMDB06547	5312508					1.2	0.5265	0.78	0.2105	0.91	0.6438	0.97	0.8786	0.87	0.484	1.11	0.606	1.18	0.4175	1.51	0.0674	0.79	0.2911	0.85	0.479	0.85	0.4611	0.64	0.0482	0.76	0.0926	0.98	0.9482	0.6	0.0415	0.69	0.1369	0.61	0.0526	0.63
1271		1271			eicosapentaenoate (EPA; 20:5n3)	LC/MS neg	18467	C06428	HMDB01999	446284					1.04	0.8708	1.2	0.2165	1.06	0.7128	1.07	0.6662	1.09	0.5628	0.94	0.6773	1	0.9974	0.92	0.606	0.77	0.1088	0.95	0.7357	0.69	0.0271	0.61	0.003	0.56	0.0019	1.07	0.7104	0.79	0.1862	0.98	0.8936	0.73	0.0922	0.54
1272		1272			docosapentaenoate (n3 DPA; 22:5n3)	LC/MS neg	32504	C16513	HMDB06528	6441454					1.05	0.8008	1.17	0.253	1.22	0.1644	1.18	0.256	1.21	0.1964	0.95	0.711	0.9	0.4637	1.01	0.9406	0.85	0.3317	1.13	0.4627	0.86	0.366	0.77	0.1122	0.7	0.0627	1.13	0.5083	0.99	0.9491	1.26	0.2077	0.99	0.9454	0.66
1273		1273			docosahexaenoate (DHA; 22:6n3)	LC/MS neg	44675	C06429	HMDB02183	445580					1	0.9903	1.22	0.1536	1.2	0.1965	1.19	0.225	1.13	0.4202	0.88	0.3871	0.87	0.3398	0.98	0.906	0.81	0.2017	1.11	0.5458	0.95	0.7482	0.85	0.3474	0.73	0.28	1.2	0.3362	0.97	0.8709	1.31	0.1444	1.06	0.7437	0.73
1278		1278			linoleate (18:2n6)	LC/MS neg	1105	C01595	HMDB00673	5280450					0.95	0.7284	0.94	0.5485	1.01	0.9167	1.17	0.136	1.03	0.8193	1.02	0.8338	0.81	0.0517	0.95	0.6897	0.82	0.1024	0.88	0.2794	0.78	0.0412	0.78	0.0451	0.69	0.0013	0.94	0.6746	0.88	0.3278	1.09	0.5383	0.84	0.211	0.73
1280		1280			linolenate [alpha or gamma; (18:3n3 or 6)]	LC/MS neg	34035	C06426	HMDB03073	5280934					1.03	0.86	0.89	0.3305	0.98	0.8771	1.14	0.2833	1	0.9706	0.98	0.878	0.88	0.3251	1.11	0.4324	0.89	0.4108	0.95	0.7209	0.87	0.3105	0.74	0.0286	0.7	0.0174	0.96	0.794	0.85	0.2875	1.05	0.745	0.84	0.2544	0.68
1282		1282			dihomo-linolenate (20:3n3 or n6)	LC/MS neg	35718	C03242	HMDB02925	5280581					0.97	0.878	1.04	0.7563	1.21	0.132	1.21	0.1218	1.15	0.2843	0.93	0.5829	0.85	0.2025	0.97	0.86	0.72	0.0241	0.88	0.3866	0.66	0.005	0.63	0.0024	0.59	0.0024	1.04	0.8035	0.89	0.4785	1.1	0.5647	0.77	0.1253	0.61
1283		1283			arachidonate (20:4n6)	LC/MS neg	1110	C00219	HMDB01043	444899					0.97	0.871	1.32	0.0502	1.31	0.065	1.31	0.0622	1.33	0.0526	0.93	0.6461	0.92	0.5676	0.83	0.2928	0.67	0.0188	0.92	0.6494	0.6	0.0034	0.54	0.0005	0.49	0.0003	1.14	0.493	0.9	0.5853	1.25	0.2395	0.83	0.3242	0.51
1284		1284			adrenate (22:4n6)	LC/MS neg	32980	C16527	HMDB02226	5497181					1.25	0.4448	1.18	0.364	1.18	0.3817	1.19	0.3601	1.15	0.4559	0.83	0.3461	0.74	0.1178	1.07	0.7738	0.82	0.3963	1.15	0.534	0.85	0.4731	0.93	0.7602	0.87	0.8618	1.01	0.9619	0.78	0.3271	1.1	0.7148	0.78	0.3471	0.7
1285		1285			docosapentaenoate (n6 DPA; 22:5n6)	LC/MS neg	37478	C16513	HMDB01976	6441454					0.93	0.7397	1.15	0.3008	1.29	0.072	1.15	0.3059	1.09	0.5522	0.92	0.5807	0.81	0.1522	0.93	0.6381	0.69	0.0237	0.97	0.8326	0.8	0.1922	0.75	0.0825	0.65	0.0355	1.14	0.4665	0.95	0.772	1.2	0.3345	0.94	0.7351	0.7
1286		1286			docosadienoate (22:2n6)	LC/MS neg	32415	C16533	HMDB61714	5282807					0.98	0.9021	0.76	0.0176	1.01	0.9063	0.99	0.9015	0.85	0.1547	0.87	0.2385	0.83	0.1263	1.07	0.6015	0.78	0.0467	0.9	0.4159	0.93	0.5748	0.8	0.0833	0.73	0.1701	0.83	0.1971	0.8	0.1225	0.91	0.494	0.8	0.1282	0.74
1287		1287			dihomo-linoleate (20:2n6)	LC/MS neg	17805	C16525	HMDB05060	6439848					0.95	0.7536	0.87	0.21	1.09	0.4476	1.11	0.3545	0.99	0.9369	0.91	0.3982	0.81	0.0655	1.05	0.7008	0.81	0.0761	0.95	0.6381	0.89	0.3393	0.83	0.13	0.75	0.1083	0.96	0.764	0.92	0.551	1.1	0.4762	0.93	0.5801	0.79
1363		1363		Fatty Acid, Dicarboxylate	dimethylmalonic acid	LC/MS polar	42978		HMDB02001	11686					0.71	0.2197	0.7	0.0398	0.97	0.8838	0.86	0.4102	0.84	0.3453	0.67	0.0266	0.97	0.8865	1.09	0.704	0.94	0.7637	0.86	0.479	1	0.9923	0.86	0.5068	0.74	0.6299	1.06	0.8081	1.28	0.3146	1.04	0.884	1.18	0.4989	1.04
1365		1365			glutarate (C5-DC)	LC/MS polar	396	C00489	HMDB00661	743					1.17	0.2125	1.14	0.129	1.1	0.2908	1.21	0.032	1.02	0.8405	0.86	0.0984	0.9	0.2786	0.96	0.6853	1	0.9791	0.85	0.0792	0.76	0.0023	0.71	0.0001	0.61	0.0002	0.95	0.5753	0.94	0.5348	0.89	0.2357	0.66	5.4643e-05	0.52
1368		1368			3-methylglutarate/2-methylglutarate	LC/MS polar	54676		HMDB00752						0.89	0.3485	1.09	0.2806	1	0.9744	1.09	0.3129	1	0.9673	1.03	0.7148	0.95	0.5626	0.61	1.0915e-06	0.61	1.369e-06	0.58	1.4076e-07	0.63	6.3697e-06	0.55	1.2723e-08	0.61	5.4038e-07	0.75	0.0098	0.68	0.0008	0.71	0.0028	0.7	0.0022	0.69
1369		1369			2-hydroxyglutarate	LC/MS polar	37253	C02630	HMDB00606	43					1.04	0.6033	1.03	0.5644	1.01	0.8657	1.09	0.0905	1.04	0.5061	1.01	0.8997	0.96	0.4838	0.96	0.4736	1	0.9436	0.96	0.4481	1.01	0.8899	1.01	0.8112	1.05	0.4063	0.95	0.4373	0.98	0.6698	1.01	0.852	1.01	0.9331	1.01
1370		1370			4-hydroxy-2-oxoglutaric acid	LC/MS polar	40062	C01127	HMDB02070	599					0.83	0.2328	0.98	0.8836	1.08	0.4541	0.99	0.9055	1.01	0.9523	0.99	0.9607	0.99	0.9543	0.88	0.2833	1.02	0.8809	1	0.9827	1.31	0.0254	1.42	0.0038	1.47	0.0011	1.04	0.7384	1.33	0.0315	1.19	0.1954	1.58	0.0006	1.77
1371		1371			adipate (C6-DC)	LC/MS polar	21134	C06104	HMDB00448	196					1.54	0.0406	1.1	0.4833	1.06	0.6917	1.06	0.676	0.85	0.2489	1.07	0.6462	1.14	0.3443	1.02	0.9219	0.81	0.197	0.84	0.3059	0.95	0.7603	0.81	0.2215	0.85	0.1717	0.72	0.0864	0.55	0.0017	0.58	0.0038	0.52	0.0007	0.55
1373		1373			2-hydroxyadipate	LC/MS polar	31934	C02360	HMDB00321	193530					0.9	0.283	1.1	0.1618	0.97	0.6493	1.14	0.0676	0.98	0.7372	0.93	0.2919	0.9	0.1458	0.84	0.0225	0.94	0.3973	0.79	0.0025	0.68	9.7611e-07	0.59	6.0009e-11	0.58	1.9784e-09	1.03	0.7086	1.01	0.8851	1.01	0.944	0.74	0.0005	0.64
1374		1374			3-hydroxyadipate*	LC/MS polar	62069		HMDB00345	151913					0.95	0.7713	1.02	0.8672	0.92	0.5143	1	0.9754	1.03	0.8395	0.9	0.4217	1.02	0.88	0.86	0.3192	0.95	0.7577	1	0.9788	0.94	0.6993	0.7	0.022	0.76	0.2615	0.93	0.6645	0.93	0.6587	1.05	0.775	1.02	0.8882	0.8
1378		1378			pimelate (C7-DC)	LC/MS polar	15704	C02656	HMDB00857	385					1.55	0.0082	1.07	0.5443	1.08	0.494	1.25	0.0498	0.94	0.5582	0.94	0.5816	0.92	0.4556	0.93	0.5801	0.87	0.2542	0.76	0.0321	0.63	0.0004	0.45	2.0413e-09	0.44	9.4914e-09	0.65	0.0019	0.61	0.0004	0.62	0.0006	0.38	8.8921e-11	0.29
1379		1379			heptenedioate (C7:1-DC)*	LC/MS polar	61866								0.93	0.764	1.01	0.9679	0.92	0.64	1.11	0.5382	1.26	0.1743	0.97	0.872	1.04	0.8334	1.06	0.7315	1.45	0.0353	1.41	0.0524	1.77	0.0014	2.03	8.5399e-05	1.81	0.0005	1.15	0.4818	1.44	0.0644	1.68	0.009	2.4	1.4586e-05	1.95
1381		1381			suberate (C8-DC)	LC/MS polar	15730	C08278	HMDB00893	10457					1.39	0.0711	1.06	0.6519	1.09	0.4834	1.22	0.1142	0.92	0.4859	1.02	0.8877	0.93	0.5754	0.82	0.1652	0.72	0.0233	0.67	0.0052	0.65	0.0031	0.47	2.9292e-07	0.49	6.3589e-07	0.62	0.003	0.57	0.0004	0.59	0.0008	0.43	2.6702e-07	0.35
1384		1384			azelate (C9-DC)	LC/MS neg	18362	C08261	HMDB00784	2266					1.32	0.1851	1.14	0.3492	1.1	0.4859	1.44	0.0105	0.89	0.4201	0.96	0.7524	0.93	0.6244	0.82	0.2192	0.89	0.4945	0.59	0.0014	0.72	0.0488	0.53	0.0002	0.48	3.48e-05	0.7	0.0559	0.75	0.11	0.64	0.0156	0.49	0.0001	0.36
1386		1386			sebacate (C10-DC)	LC/MS neg	32398	C08277	HMDB00792	5192					1.18	0.34	1.14	0.2472	1.07	0.5501	1.33	0.0119	0.97	0.817	1.01	0.9316	0.94	0.5992	0.64	0.0009	0.57	3.3528e-05	0.47	2.8802e-08	0.54	7.2733e-06	0.41	1.792e-10	0.42	3.2819e-10	0.62	0.0014	0.52	1.4709e-05	0.53	2.4324e-05	0.45	1.9053e-07	0.36
1387		1387			undecanedioate (C11-DC)	LC/MS neg	42395		HMDB00888	15816					1.62	0.0279	1.1	0.5145	1.05	0.7299	1.37	0.0321	0.84	0.2423	0.82	0.1773	0.87	0.367	0.97	0.8774	1.12	0.495	0.65	0.0125	0.84	0.3177	0.68	0.0247	0.54	0.0151	0.66	0.03	0.73	0.0983	0.55	0.0019	0.44	2.3524e-05	0.33
1388		1388			dodecadienoate (12:2)*	LC/MS neg	62276								1	0.9946	1.26	0.169	1.02	0.909	1.39	0.0595	0.95	0.7515	0.99	0.9325	0.99	0.9719	1.22	0.3474	2.15	0.0004	1.1	0.6676	1.75	0.0101	1.67	0.019	1.26	0.2567	1.55	0.0687	2.2	0.0011	1.52	0.0795	1.66	0.0372	1.26
1389		1389			tridecanedioate (C13-DC)	LC/MS neg	43027		HMDB02327	10458					2.03	2.4012e-05	1.02	0.8595	0.91	0.3895	1.13	0.2516	0.95	0.6449	0.91	0.3878	0.94	0.5729	0.89	0.3754	0.74	0.0198	0.64	0.0008	0.73	0.0182	0.59	6.6821e-05	0.62	0.004	0.45	7.7601e-08	0.33	5.65e-13	0.36	1.6844e-11	0.34	4.05e-12	0.31
1390		1390			dodecanedioate (C12-DC)	LC/MS neg	32388	C02678	HMDB00623	12736					1.19	0.4195	0.87	0.3294	0.91	0.5048	1.25	0.1377	1.08	0.5992	0.9	0.4974	0.84	0.2613	0.97	0.8785	0.83	0.257	0.74	0.0725	0.82	0.2543	0.76	0.1026	0.73	0.1977	0.71	0.0669	0.63	0.0135	0.77	0.1695	0.75	0.1264	0.61
1393		1393			tetradecanedioate (C14-DC)	LC/MS neg	35669		HMDB00872	13185					1.33	0.0819	0.79	0.0319	0.92	0.4434	1.08	0.5063	1.07	0.538	0.82	0.0729	0.81	0.0612	1.08	0.5467	0.99	0.9173	0.84	0.1635	0.97	0.8039	0.97	0.7766	0.87	0.5967	0.64	0.0015	0.68	0.0062	0.68	0.0061	0.78	0.0814	0.66
1394		1394			hexadecanedioate (C16-DC)	LC/MS neg	35678	C19615	HMDB00672	10459					1.28	0.0935	0.86	0.1444	0.92	0.3927	1.09	0.4136	1.01	0.8956	0.79	0.0234	0.85	0.1208	0.92	0.4527	0.85	0.1319	0.72	0.0022	0.77	0.0188	0.72	0.0026	0.67	0.1475	0.63	0.0001	0.61	6.3514e-05	0.61	5.8283e-05	0.61	8.7446e-05	0.53
1395		1395			dodecenedioate (C12:1-DC)*	LC/MS neg	61864								1.69	0.1886	1.48	0.1238	0.97	0.9028	2	0.0077	0.87	0.6112	0.88	0.6393	0.8	0.412	1.45	0.2427	3.02	0.0006	0.89	0.7196	1.81	0.0669	1.57	0.1618	1	0.7074	1.27	0.5032	1.73	0.1234	1.05	0.8805	0.93	0.8478	0.59
1396		1396			hexadecenedioate (C16:1-DC)*	LC/MS neg	61862								0.86	0.5089	0.88	0.4104	1.19	0.2691	1.43	0.0241	1.11	0.5053	0.82	0.2099	0.93	0.6626	0.83	0.2842	0.71	0.0447	0.63	0.0081	0.7	0.041	0.81	0.2285	0.7	0.362	0.85	0.3993	0.98	0.911	1.05	0.7956	0.91	0.6102	0.81
1398		1398			octadecenedioate (C18:1-DC)*	LC/MS neg	61861								1.15	0.557	0.92	0.5896	1.05	0.7777	1.28	0.1307	0.99	0.9465	0.86	0.3752	0.84	0.3104	0.98	0.9143	0.95	0.7806	0.76	0.1132	0.84	0.3323	0.86	0.3861	0.8	0.6562	0.78	0.2108	0.87	0.4736	0.85	0.398	0.73	0.1052	0.69
1400		1400			octadecadienedioate (C18:2-DC)*	LC/MS neg	61860								0.93	0.789	1.01	0.9624	0.96	0.8326	1.28	0.1765	1.21	0.3119	0.91	0.6307	0.67	0.0357	1.08	0.6658	1.35	0.1054	1.02	0.9268	1.14	0.4756	1.81	0.0017	1.45	0.0148	1.17	0.4506	1.39	0.1114	1.39	0.1114	1.48	0.0646	1.55
1403		1403			docosadioate (C22-DC)	LC/MS neg	39837	C19625		244872					1.01	0.8439	1.01	0.864	1.03	0.5049	1.06	0.2298	1.08	0.1314	1.02	0.6933	1	0.9279	1.13	0.0237	1.16	0.008	1.13	0.0263	1.13	0.0368	1.43	7.5708e-10	1.42	1.7205e-08	1.13	0.0533	1.18	0.0075	1.19	0.0066	1.2	0.0044	1.4
1404		1404			3-carboxy-4-methyl-5-propyl-2-furanpropanoate (CMPF)	LC/MS neg	31787		HMDB61112	123979					1.11	0.638	1.16	0.3602	1.08	0.6543	0.94	0.7066	1	0.9997	0.94	0.7299	1.08	0.6386	1.52	0.0034	1.94	4.0525e-06	2.12	2.0502e-07	2.35	6.274e-09	1.84	2.5898e-05	1.96	4.9991e-07	1.6	0.0032	1.89	6.6948e-05	1.8	0.0002	2.13	3.4193e-06	1.78
1405		1405			hydroxy-CMPF*	LC/MS neg	62277								1.08	0.6867	1.21	0.2369	1.21	0.2261	1.18	0.2924	1.2	0.2591	1.07	0.6772	1.13	0.451	1.37	0.0121	1.97	9.9039e-08	2.25	2.7379e-10	2.61	3.61e-13	2.29	1.7906e-10	2.76	6.31e-13	1.52	0.0026	2.2	2.7695e-08	2.46	3.6356e-10	2.89	5.77e-13	2.55
1406		1406			3-carboxy-4-methyl-5-pentyl-2-furanpropionate (3-CMPFP)**	LC/MS neg	61871			194501					0.9	0.5676	1.05	0.7024	0.91	0.4547	1.04	0.7704	1.04	0.7645	0.95	0.6938	1.08	0.5591	1.26	0.063	1.65	7.7912e-05	1.56	0.0004	1.75	1.3841e-05	1.23	0.0983	1.31	0.0122	1.47	0.0066	1.66	0.0003	1.79	4.0557e-05	2.02	1.3319e-06	1.45
1448		1448		Fatty Acid, Amino	2-aminoheptanoate	LC/MS pos early	43761			227939					1.02	0.8912	1.11	0.2321	1.19	0.0444	1.29	0.004	1.12	0.2198	1.13	0.16	0.98	0.8054	0.98	0.7761	1	0.9767	0.95	0.5152	0.96	0.678	1.04	0.6399	1.03	0.2925	1.06	0.5198	1.18	0.0932	1.2	0.0612	1.06	0.5641	1.02
1453		1453			2-aminooctanoate	LC/MS pos late	43343		HMDB00991	69522					0.66	0.1807	1.01	0.9745	1.24	0.3434	1.66	0.0247	1.64	0.0308	1.51	0.0739	1.12	0.6243	0.99	0.96	1.06	0.7965	1.04	0.8533	1.15	0.5299	2.3	0.0003	2.07	0.1593	1.51	0.1013	1.99	0.0065	2.62	0.0001	2.87	4.3383e-05	3.14
1454		1454			N-acetyl-2-aminooctanoate*	LC/MS neg	62059		HMDB59745	95555					0.84	0.4866	1.56	0.0174	1.86	0.0011	1.66	0.007	1.59	0.0148	1.4	0.0788	1.28	0.2014	1.1	0.578	1.31	0.1339	1.44	0.0419	2.1	5.5586e-05	2.95	7.7275e-09	3.27	4.2329e-06	2.05	0.0004	2.9	2.1611e-07	2.86	3.1396e-07	3.99	5.8766e-11	3.91
1464		1464		Fatty Acid Metabolism (also BCAA Metabolism)	butyrylcarnitine (C4)	LC/MS pos early	32412	C02862	HMDB02013	439829					0.56	0.1419	0.82	0.4873	0.6	0.074	0.9	0.6986	0.99	0.974	0.62	0.0984	0.71	0.2461	0.87	0.6271	0.99	0.9745	0.7	0.2232	1.2	0.5484	1.77	0.0579	1.23	0.024	1.28	0.4496	1.08	0.8265	1.12	0.7239	2.14	0.0242	2.21
1467		1467			propionylcarnitine (C3)	LC/MS pos early	32452	C03017	HMDB00824	107738					0.79	0.2652	0.83	0.235	0.86	0.3321	0.97	0.8422	0.86	0.3507	0.8	0.1526	0.88	0.4416	0.91	0.5153	0.98	0.8851	0.81	0.1626	1.41	0.0245	1.76	0.0002	1.39	0.0003	0.96	0.7907	1.07	0.7062	0.99	0.9731	1.54	0.0115	1.76
1468		1468			propionylglycine	LC/MS neg	31932		HMDB00783	98681					0.96	0.8028	0.77	0.0076	0.93	0.4847	0.93	0.4844	1.07	0.5244	0.93	0.5093	1.02	0.8303	1.34	0.0122	1.28	0.036	1.24	0.0722	1.3	0.0276	1.1	0.4052	1.31	0.005	1.07	0.5964	1.24	0.1024	1.2	0.1725	1.44	0.0062	1.36
1470		1470			methylmalonate (MMA)	LC/MS polar	1496	C02170	HMDB00202	487					0.69	0.0348	0.93	0.569	1.07	0.6003	1.05	0.7051	0.97	0.7828	1.02	0.8885	1.06	0.6329	1.05	0.709	1.13	0.349	1.08	0.5729	1.2	0.1772	1.22	0.1404	1.28	0.0858	1.42	0.0176	1.74	0.0002	1.63	0.001	1.67	0.0006	1.85
1471		1471		Fatty Acid Metabolism (Acyl Glutamine)	hexanoylglutamine	LC/MS neg	54907								0.71	0.1728	0.68	0.0255	0.98	0.9036	0.94	0.7332	1.12	0.5286	0.85	0.381	0.91	0.6212	1.13	0.5222	1.01	0.972	1.18	0.3959	1.13	0.5427	0.97	0.8691	1.06	0.2648	1.09	0.7032	1.39	0.1229	1.57	0.0369	1.78	0.0082	1.5
1483		1483		Fatty Acid Metabolism(Acyl Glycine)	hexanoylglycine	LC/MS neg	35436		HMDB00701	99463					0.97	0.8273	1.03	0.7523	1.05	0.6195	1.19	0.1111	1.21	0.0822	1.12	0.2877	0.99	0.9594	0.86	0.2566	0.97	0.808	0.85	0.1915	0.68	0.0027	0.66	0.0013	0.66	6.1224e-05	0.93	0.592	1.06	0.6867	1.04	0.7833	0.85	0.2554	0.69
1489		1489			N-palmitoylglycine	LC/MS neg	42092		HMDB13034	151008					1.07	0.4653	1.01	0.8876	1.04	0.5124	1.12	0.0777	1.06	0.3866	0.97	0.6722	0.95	0.455	1	0.9945	0.94	0.4478	0.91	0.1909	0.86	0.0523	0.91	0.1983	0.9	0.2873	0.94	0.4576	0.92	0.311	0.95	0.5236	0.85	0.0588	0.83
1499		1499		Fatty Acid Metabolism(Acyl Carnitine)	acetylcarnitine (C2)	LC/MS pos early	32198	C02571	HMDB00201	1					0.69	0.1185	0.55	0.0007	0.72	0.0622	0.68	0.027	0.68	0.0273	0.81	0.2477	0.89	0.5102	1.02	0.9112	1.16	0.3838	1.04	0.843	2.77	2.3051e-08	3.73	1.557e-12	3.07	1.065e-12	0.82	0.3141	1.23	0.2982	1.02	0.901	2.73	7.1397e-07	4.48
1501		1501			3-hydroxybutyrylcarnitine (1)	LC/MS pos early	43264		HMDB13127	53481617					0.89	0.6244	0.8	0.19	0.87	0.4196	0.81	0.2023	0.71	0.0482	0.76	0.103	0.74	0.0827	0.95	0.7824	0.96	0.8054	0.98	0.9229	1.6	0.007	1.81	0.0007	1.38	0.0006	0.86	0.4332	0.94	0.742	0.89	0.5438	1.28	0.2031	1.55
1502		1502			3-hydroxybutyrylcarnitine (2)	LC/MS pos early	52984		HMDB13127						1.04	0.8397	0.98	0.8845	0.93	0.6081	0.93	0.6068	0.72	0.0304	0.9	0.5072	0.86	0.3136	0.94	0.6945	1.02	0.8918	0.88	0.4498	1.58	0.0058	1.55	0.0086	1.46	0.0041	0.88	0.48	0.91	0.5934	0.78	0.1829	1.09	0.6403	1.4
1504		1504			hexanoylcarnitine (C6)	LC/MS pos early	32328		HMDB00705	6426853					0.79	0.0921	0.88	0.2096	0.94	0.5393	0.91	0.3494	1.03	0.7774	1.03	0.7703	0.94	0.5121	0.98	0.835	0.9	0.299	0.84	0.068	0.93	0.4496	1.16	0.1257	1.14	0.3078	1.09	0.4294	1.07	0.5322	0.96	0.7034	1.2	0.0934	1.43
1507		1507			octanoylcarnitine (C8)	LC/MS pos late	33936	C02838	HMDB00791	123701					0.94	0.7583	1.06	0.675	0.96	0.7569	1.16	0.243	1.05	0.7375	1.04	0.7755	1	0.9956	0.89	0.3745	1.03	0.8462	0.89	0.3912	1.06	0.6714	1.11	0.4655	1.14	0.5087	0.99	0.9481	1.04	0.7793	1.1	0.5394	1.17	0.2987	1.2
1510		1510			decanoylcarnitine (C10)	LC/MS pos late	33941		HMDB00651	10245190					0.96	0.8686	0.99	0.9682	1.01	0.9359	1.09	0.6184	0.96	0.8346	0.95	0.7698	0.98	0.9098	0.99	0.9459	1.06	0.7587	1.05	0.791	1.28	0.1836	1.27	0.2016	1.22	0.1745	1.02	0.9162	1.12	0.5874	1.19	0.3898	1.28	0.2267	1.27
1512		1512			5-dodecenoylcarnitine (C12:1)	LC/MS pos late	61769		HMDB13326						0.8	0.1881	1.07	0.5881	0.97	0.8172	1.1	0.4171	1.11	0.3806	0.91	0.4274	1.01	0.9182	0.76	0.0405	0.94	0.6249	0.91	0.4945	1.05	0.7096	1.15	0.2938	1.01	0.4023	1.02	0.8666	1.15	0.3481	1.27	0.1044	1.47	0.0094	1.27
1513		1513			cis-4-decenoylcarnitine (C10:1)	LC/MS pos late	38178								0.85	0.3621	1.04	0.7721	1	0.989	1.2	0.1485	1	0.9705	1.03	0.8394	0.98	0.8607	0.97	0.8101	1.22	0.125	1.05	0.6957	1.4	0.0094	1.62	0.0002	1.43	0.0103	1.18	0.2523	1.42	0.0138	1.47	0.0069	1.65	0.0006	1.67
1514		1514			laurylcarnitine (C12)	LC/MS pos late	34534		HMDB02250	10427569					0.92	0.6263	0.89	0.3421	0.94	0.6378	1.02	0.8993	1.04	0.7335	0.89	0.3671	0.85	0.211	1.1	0.468	1.1	0.4491	1.06	0.6776	1.11	0.4283	1.23	0.1206	1.12	0.085	1.06	0.6663	1.13	0.3885	1.17	0.2836	1.26	0.1125	1.22
1515		1515			myristoylcarnitine (C14)	LC/MS pos late	33952		HMDB05066	6426854					1.04	0.8224	0.89	0.4073	1.07	0.6238	0.93	0.6151	1.03	0.8533	0.82	0.169	0.9	0.4582	1.23	0.0861	1.03	0.8033	1.07	0.581	1.08	0.5221	1.31	0.028	1.11	0.0165	1.06	0.6892	1.06	0.67	0.96	0.7485	1.07	0.6409	1.06
1517		1517			palmitoylcarnitine (C16)	LC/MS pos late	44681	C02990	HMDB00222	461					1	0.989	1.03	0.7699	1	0.9657	0.94	0.5668	0.99	0.9601	0.85	0.1383	0.9	0.3552	1.02	0.8256	1.06	0.5747	1.04	0.6992	1.07	0.4808	1.23	0.0399	1.02	0.0768	1.05	0.6441	1.05	0.6581	0.97	0.817	1.07	0.5725	1.01
1518		1518			palmitoleoylcarnitine (C16:1)*	LC/MS pos late	53223			71464547					0.96	0.8135	1.08	0.5812	1.05	0.7163	0.96	0.7816	0.99	0.9211	0.81	0.1332	0.95	0.7116	0.87	0.3292	0.81	0.128	0.82	0.1691	0.87	0.346	0.98	0.8632	0.83	0.8594	0.99	0.9265	0.89	0.4554	0.83	0.2347	0.9	0.5195	0.86
1519		1519			stearoylcarnitine (C18)	LC/MS pos late	34409		HMDB00848	6426855					0.98	0.8769	1.01	0.9088	0.89	0.3319	0.92	0.4975	0.95	0.6555	0.91	0.42	0.8	0.0688	1.02	0.8789	1.13	0.2023	1.05	0.6232	1.06	0.526	1.26	0.0218	1.02	0.2446	1.05	0.6342	1.03	0.7696	0.99	0.9289	1.03	0.7707	1.04
1520		1520			linoleoylcarnitine (C18:2)*	LC/MS pos late	46223		HMDB06469	6450015					1	0.9888	1.06	0.6117	1.09	0.493	1.19	0.1443	1.04	0.7783	0.9	0.4029	0.98	0.8846	1.16	0.2116	1.3	0.0306	1.12	0.3433	1.35	0.013	1.63	7.866e-05	1.33	0.0015	1.23	0.1208	1.41	0.0114	1.33	0.0321	1.4	0.0139	1.33
1521		1521			linolenoylcarnitine (C18:3)*	LC/MS pos late	57511								0.87	0.4429	1.15	0.2839	1.15	0.3134	1.24	0.1151	1.18	0.2266	1.18	0.2413	1.02	0.8612	1.18	0.216	1.05	0.7223	0.97	0.7985	1.06	0.6713	1.23	0.1222	1.18	0.9666	1.57	0.0026	1.39	0.0286	1.38	0.0304	1.44	0.0152	1.36
1523		1523			oleoylcarnitine (C18:1)	LC/MS pos late	35160		HMDB05065	6441392					1.03	0.8642	1.1	0.4283	1	0.9691	1.01	0.9442	0.96	0.7451	0.85	0.1759	0.94	0.5962	1.01	0.8947	1.02	0.8362	0.95	0.6319	1.01	0.9432	1.11	0.3459	0.94	0.331	1.09	0.4916	0.99	0.9354	0.93	0.5588	0.94	0.6235	0.92
1525		1525			myristoleoylcarnitine (C14:1)*	LC/MS pos late	48182			90659872					0.84	0.4029	0.95	0.7356	0.98	0.9049	1.02	0.8809	1.01	0.962	0.86	0.3337	0.88	0.4083	0.93	0.646	0.98	0.8759	0.97	0.8406	1.08	0.6509	1.13	0.4521	1.01	0.3413	1.06	0.7585	1.15	0.4512	1.18	0.3505	1.3	0.1549	1.21
1526		1526			suberoylcarnitine (C8-DC)	LC/MS pos early	52990								0.64	0.148	0.97	0.8912	1.04	0.8504	0.95	0.8233	1.09	0.675	0.69	0.0772	0.89	0.5743	0.66	0.0791	0.68	0.096	0.63	0.0495	0.59	0.0253	0.65	0.0735	0.55	0.3704	1	0.9892	1.1	0.7224	0.94	0.8059	1	0.9938	0.86
1529		1529			adipoylcarnitine (C6-DC)	LC/MS pos early	52988		HMDB61677	71296139					0.75	0.4945	2.03	0.0111	0.95	0.8681	1.43	0.207	1.18	0.5625	0.72	0.2602	0.78	0.382	0.27	8.535e-05	0.49	0.032	0.36	0.0021	0.54	0.0615	0.64	0.1815	0.5	0.2713	0.73	0.3875	0.63	0.2043	0.69	0.303	0.85	0.6497	0.67
1534		1534			octadecanedioylcarnitine (C18-DC)*	LC/MS pos late	61867								0.96	0.8589	1.07	0.6673	0.92	0.564	1.03	0.8603	0.9	0.488	0.72	0.0295	0.68	0.0117	1.04	0.8015	1.2	0.2145	0.98	0.8859	1.32	0.0637	1.49	0.008	1.15	0.0019	1.15	0.4078	1.14	0.4162	1.04	0.802	1.23	0.2103	1.19
1535		1535			octadecenedioylcarnitine (C18:1-DC)*	LC/MS pos late	61865								0.8	0.338	1.17	0.3392	1.18	0.3188	1.38	0.0569	1.29	0.1374	0.76	0.1004	0.8	0.1825	0.82	0.2388	0.83	0.2617	0.67	0.0158	0.79	0.1539	0.88	0.4206	0.89	0.3314	1.2	0.3129	1.22	0.2681	1.15	0.4363	1.27	0.2014	1.1
1536		1536			arachidoylcarnitine (C20)*	LC/MS pos late	57513		HMDB06460						1.09	0.5829	1.09	0.4929	1.09	0.4977	1.2	0.1455	1.05	0.6847	1.13	0.3458	1.04	0.7711	1.15	0.1437	1.21	0.0451	1.03	0.7902	1.02	0.8717	1.11	0.2577	1.17	0.7027	1.15	0.1856	1.21	0.071	1.13	0.2284	0.98	0.8652	1.07
1537		1537			arachidonoylcarnitine (C20:4)	LC/MS pos late	57518								0.92	0.7121	0.95	0.7783	1.1	0.5588	1	0.9801	1.02	0.9071	0.85	0.3361	1.09	0.6062	1.11	0.4564	0.99	0.9227	0.95	0.7094	0.96	0.7511	1.18	0.2367	0.97	0.3517	1.15	0.3827	1.18	0.2939	1.03	0.841	1.06	0.731	1.05
1538		1538			adrenoylcarnitine (C22:4)*	LC/MS pos late	57528								1.27	0.3692	0.94	0.7722	0.96	0.8333	1.12	0.5635	0.99	0.9535	0.73	0.1207	0.89	0.5649	1.62	0.0081	1.6	0.0099	1.41	0.0605	1.47	0.0349	1.69	0.0047	1.35	0.0008	1.2	0.3595	1.21	0.3526	1.24	0.2796	1.15	0.5052	1.06
1539		1539			behenoylcarnitine (C22)*	LC/MS pos late	57514								1.06	0.743	0.98	0.9085	1.04	0.7635	1.21	0.1713	1.17	0.263	1.08	0.5807	1.08	0.5805	1.12	0.3875	1.17	0.2437	0.94	0.6439	0.93	0.5913	1.05	0.7119	1.17	0.5817	1.04	0.8004	1.15	0.3627	1.07	0.6504	1.02	0.872	1.1
1541		1541			dihomo-linolenoylcarnitine (C20:3n3 or 6)*	LC/MS pos late	57521								0.92	0.7128	0.92	0.626	1.05	0.7579	1.07	0.6812	1.07	0.7048	0.86	0.3734	1.03	0.8663	1.22	0.166	1.15	0.3101	0.96	0.7989	1	0.9803	1.24	0.1384	1.02	0.2148	1.21	0.2203	1.32	0.0814	1.12	0.471	1.15	0.3753	1.11
1542		1542			dihomo-linoleoylcarnitine (C20:2)*	LC/MS pos late	57520								0.87	0.4507	0.95	0.6985	0.99	0.9462	1.04	0.7587	1.08	0.6007	0.89	0.3986	0.95	0.7357	1.1	0.4579	1.2	0.1529	1.11	0.4245	1.15	0.2759	1.4	0.01	1.16	0.0373	1.2	0.2041	1.37	0.0285	1.33	0.0458	1.43	0.0141	1.34
1543		1543			eicosenoylcarnitine (C20:1)*	LC/MS pos late	57519								0.89	0.5238	1.01	0.9578	0.99	0.9447	0.97	0.83	0.97	0.843	0.94	0.6748	0.92	0.5836	1.06	0.5913	1.03	0.7846	1.03	0.799	1.02	0.8967	1.14	0.2798	1.03	0.4245	1.21	0.1473	1.15	0.2823	1.12	0.3722	1.11	0.4293	1.16
1550		1550			lignoceroylcarnitine (C24)*	LC/MS pos late	57515								1.24	0.1396	0.94	0.5794	0.93	0.531	1.08	0.5071	0.92	0.4858	0.97	0.8191	0.9	0.3531	1.15	0.1446	1.18	0.0891	0.99	0.9098	1.05	0.6282	1.28	0.0146	1.13	0.1454	0.87	0.2145	0.89	0.2696	0.86	0.1623	0.78	0.0251	0.91
1551		1551			margaroylcarnitine (C17)*	LC/MS pos late	57512		HMDB06210						1.08	0.648	1.07	0.6021	1.01	0.9629	0.92	0.5213	1.01	0.9286	0.9	0.427	0.92	0.529	1.2	0.0885	1.32	0.0098	1.24	0.0427	1.23	0.0545	1.46	0.0005	1.22	0.0059	1.19	0.1459	1.23	0.0803	1.06	0.6076	1.16	0.2284	1.13
1552		1552			nervonoylcarnitine (C24:1)*	LC/MS pos late	57531								0.85	0.3238	1.06	0.6	0.92	0.4654	0.98	0.8628	0.83	0.1124	0.83	0.0994	0.98	0.8952	0.76	0.025	0.73	0.0113	0.71	0.0052	0.75	0.0251	0.85	0.2073	0.73	0.3347	0.94	0.6593	0.79	0.0881	0.81	0.1334	0.74	0.0315	0.86
1553		1553			cerotoylcarnitine (C26)*	LC/MS pos late	57516		HMDB06347						1.37	0.0139	0.91	0.3416	0.88	0.2099	0.96	0.6707	0.91	0.3476	0.82	0.0426	0.91	0.3713	1.33	0.0011	1.29	0.0036	1.11	0.2181	1.17	0.0683	1.29	0.0035	1.06	0.003	0.88	0.2001	0.83	0.0536	0.78	0.0095	0.78	0.0107	0.77
1554		1554			ximenoylcarnitine (C26:1)*	LC/MS pos late	57517								0.99	0.9631	0.9	0.3994	0.82	0.1121	0.87	0.2519	0.85	0.2078	0.71	0.006	0.81	0.0887	1.24	0.0754	1.1	0.4426	1.04	0.7402	1.13	0.3241	1.22	0.0954	0.94	0.0209	1.13	0.3748	0.91	0.4711	0.91	0.4834	0.97	0.8214	0.94
1560		1560		Carnitine Metabolism	deoxycarnitine	LC/MS pos early	36747	C01181	HMDB01161	134					0.88	0.3267	1.09	0.3894	1.08	0.4577	1.09	0.3784	1.03	0.7688	0.97	0.7751	0.97	0.7959	0.92	0.3537	0.97	0.7442	0.95	0.5586	1.02	0.8673	1.18	0.0715	1.08	0.2726	1.14	0.1992	1.19	0.0869	1.18	0.1058	1.19	0.0893	1.22
1561		1561			carnitine	LC/MS pos early	15500	C00318	HMDB00062	10917					0.85	0.1951	0.99	0.932	1.01	0.8834	1.02	0.8421	0.97	0.7446	0.88	0.1954	0.97	0.7162	0.99	0.8542	0.99	0.865	0.86	0.0537	1.01	0.8835	1.15	0.0786	1.02	0.0642	1.14	0.1175	1.17	0.0666	1.03	0.7506	1.15	0.1162	1.19
1566		1566		Ketone Bodies	3-hydroxybutyrate (BHBA)	LC/MS polar	542	C01089	HMDB00357	441					0.87	0.7701	0.53	0.0572	0.79	0.474	0.96	0.9119	1.04	0.9037	0.84	0.6059	0.71	0.3255	1.34	0.4411	0.96	0.9245	1.18	0.6573	0.91	0.7987	0.99	0.9798	0.82	0.9664	0.82	0.6402	0.88	0.7528	1.31	0.5154	1.09	0.8358	0.95
1569		1569		Fatty Acid Metabolism (Acyl Choline)	palmitoylcholine	LC/MS pos late	52944			151731					0.98	0.9195	0.86	0.2312	0.98	0.8788	0.99	0.9612	1.06	0.6269	1.01	0.933	1.07	0.6238	0.97	0.8091	0.89	0.3231	0.9	0.3383	0.78	0.0342	0.73	0.0075	0.85	0.1201	0.85	0.2034	0.89	0.3658	0.91	0.4394	0.85	0.1999	0.86
1570		1570			oleoylcholine	LC/MS pos late	53260								1.04	0.8333	0.86	0.2518	0.91	0.4945	0.91	0.4913	1.04	0.7848	0.99	0.9673	1	0.9972	1.02	0.8466	0.92	0.5146	1	0.9969	0.91	0.4371	0.91	0.4672	0.96	0.7721	0.85	0.2184	0.81	0.1247	0.88	0.3355	0.91	0.4863	0.92
1583		1583		Fatty Acid, Monohydroxy	alpha-hydroxycaproate	LC/MS neg	37073		HMDB01624	99824					0.87	0.1784	1.09	0.2507	1.06	0.4602	1.24	0.0034	0.99	0.9143	1.03	0.7221	0.95	0.4908	0.82	0.0122	0.85	0.0393	0.71	3.2024e-05	0.7	2.3583e-05	0.68	3.1027e-06	0.68	1.0774e-06	1.02	0.7951	1.03	0.7311	1.02	0.8309	0.81	0.0186	0.79
1584		1584			2-hydroxyheptanoate*	LC/MS neg	61827			2750949					0.88	0.274	1.09	0.2801	1.09	0.3287	1.39	0.0001	1.05	0.5982	1.01	0.9327	0.9	0.2031	0.83	0.0495	0.92	0.3962	0.73	0.0009	0.63	9.7667e-07	0.58	9.2418e-09	0.55	4.8263e-10	1.04	0.6877	1.15	0.1824	1.16	0.1384	0.75	0.0059	0.63
1585		1585			2-hydroxyoctanoate	LC/MS neg	22036		HMDB02264	94180					0.97	0.8066	1.17	0.059	1.17	0.0555	1.5	1.4634e-06	1.09	0.3286	0.94	0.4921	1.04	0.681	0.73	0.0009	0.75	0.0022	0.62	8.3631e-07	0.62	1.4868e-06	0.56	5.7775e-09	0.56	9.4819e-08	0.88	0.2091	0.9	0.3235	0.96	0.6931	0.7	0.0009	0.57
1586		1586			2-hydroxydecanoate	LC/MS neg	42489			21488					1.17	0.2009	1.03	0.7284	1.03	0.7609	1.2	0.028	1.04	0.6176	0.97	0.7534	0.98	0.8205	0.88	0.1795	0.86	0.1074	0.72	0.0005	0.79	0.0132	0.67	3.4156e-05	0.67	0.0001	0.78	0.0156	0.75	0.0073	0.74	0.0044	0.71	0.001	0.57
1587		1587			2-hydroxylaurate	LC/MS neg	52916			97783					1.09	0.5912	0.8	0.0426	0.94	0.5606	1	0.987	0.89	0.3105	0.93	0.5205	0.91	0.4338	1.04	0.7305	0.85	0.1705	0.78	0.0371	0.77	0.0367	0.75	0.0187	0.73	0.0431	0.77	0.0507	0.73	0.02	0.71	0.0122	0.63	0.001	0.67
1588		1588			2-hydroxymyristate	LC/MS neg	32413	C13790	HMDB02261	1563					1.08	0.5932	0.82	0.0357	0.97	0.7713	1.03	0.7916	0.99	0.9223	0.93	0.4822	0.87	0.1452	1.07	0.5024	0.93	0.4727	0.85	0.1259	0.77	0.0176	0.81	0.0593	0.79	0.1202	0.82	0.0978	0.84	0.1359	0.81	0.0749	0.71	0.005	0.73
1589		1589			2-hydroxypalmitate	LC/MS neg	35675		HMDB31057	92836					1.01	0.8408	0.97	0.4455	1.02	0.6585	1.08	0.076	1.08	0.0882	0.96	0.3879	0.96	0.4078	1.13	0.028	1.14	0.0209	1.1	0.0781	1.04	0.4688	1.13	0.0393	1.1	0.0205	1.08	0.2286	1.15	0.0304	1.18	0.0084	1.11	0.0925	1.08
1591		1591			2-hydroxystearate	LC/MS neg	17945	C03045		69417					1.01	0.8788	1.03	0.4425	1.06	0.2055	1.09	0.0481	1.16	0.0017	0.98	0.7068	0.98	0.6336	1.11	0.0498	1.16	0.0055	1.14	0.0165	0.98	0.7434	0.95	0.314	0.99	0.9446	1.14	0.0315	1.22	0.0011	1.23	0.0006	1.13	0.0506	0.98
1595		1595			2-hydroxynervonate*	LC/MS neg	61698			5312783					0.75	0.0511	1.03	0.798	1	0.9735	1.15	0.1478	1.07	0.4744	0.94	0.5109	0.97	0.7918	1.05	0.636	0.94	0.609	0.94	0.5568	1.02	0.8927	0.97	0.7727	1.06	0.2674	1.44	0.0041	1.26	0.0663	1.43	0.0042	1.45	0.0036	1.41
1596		1596			3-hydroxypropanoate	LC/MS polar	1556	C01013	HMDB00700	68152					1.04	0.7428	1	0.9943	0.96	0.5968	1.11	0.189	1.03	0.7061	0.97	0.6843	0.9	0.2357	0.86	0.1062	0.79	0.0126	0.65	6.1486e-06	0.76	0.0041	0.83	0.0533	0.78	0.0223	0.83	0.067	0.73	0.0025	0.7	0.0006	0.76	0.0082	0.75
1598		1598			3-hydroxyhexanoate	LC/MS neg	53230			151492					0.8	0.0899	0.98	0.8442	0.96	0.6253	1.13	0.1884	1	0.9793	0.9	0.272	0.94	0.4821	0.8	0.0202	0.81	0.0303	0.71	0.0007	0.79	0.0152	0.75	0.0034	0.72	0.021	0.98	0.8172	0.96	0.7403	1	0.979	0.98	0.8679	0.9
1599		1599			3-hydroxyoctanoate	LC/MS neg	22001		HMDB01954	26613					0.79	0.0746	1.05	0.5971	1.02	0.85	1.24	0.0208	1.02	0.7986	1.02	0.8113	0.95	0.6266	0.72	0.0011	0.77	0.0088	0.68	0.0001	0.71	0.0012	0.65	4.6032e-05	0.66	2.4783e-05	0.95	0.6744	0.99	0.9231	1.07	0.5783	0.93	0.5228	0.84
1601		1601			3-hydroxydecanoate	LC/MS neg	22053		HMDB02203	26612					0.95	0.8263	0.9	0.5039	1.03	0.8547	1.04	0.7857	1.02	0.917	0.95	0.7307	1.01	0.9633	0.96	0.808	0.94	0.7374	1.03	0.8538	1.02	0.9277	0.85	0.3561	0.87	0.6093	0.91	0.6171	1.02	0.9113	1.13	0.516	1.08	0.6704	0.91
1602		1602			3-hydroxysebacate	LC/MS polar	31943		HMDB00350	3017884					0.89	0.5722	1.04	0.7564	1.05	0.7318	1.18	0.2388	1.12	0.4493	0.97	0.8542	0.92	0.5632	0.71	0.0408	0.65	0.0089	0.68	0.0173	0.66	0.0134	0.53	0.0002	0.56	0.0009	0.84	0.3428	0.77	0.1504	0.9	0.5661	0.83	0.3236	0.63
1603		1603			3-hydroxylaurate	LC/MS neg	32457		HMDB00387	94216					1	0.9858	0.76	0.0378	0.9	0.4223	0.91	0.4952	0.92	0.5165	0.91	0.4745	0.99	0.9595	1.02	0.8933	0.93	0.6173	0.96	0.772	0.84	0.2812	0.71	0.0299	0.72	0.1358	0.78	0.1459	0.83	0.2816	0.87	0.425	0.77	0.1385	0.72
1605		1605			3-hydroxymyristate	LC/MS neg	21158			16064					0.94	0.6918	0.77	0.0115	0.93	0.4667	0.95	0.6377	0.91	0.3736	0.9	0.2876	0.95	0.612	1.12	0.3227	0.95	0.6759	0.97	0.7694	0.92	0.451	0.86	0.1739	0.85	0.678	0.92	0.4795	0.94	0.6148	0.98	0.8574	0.89	0.3433	0.91
1611		1611			5-hydroxyhexanoate	LC/MS neg	31938		HMDB00525	170748					0.71	0.0214	1.25	0.0171	1.05	0.6125	1.13	0.1954	1.1	0.3225	1.04	0.678	0.99	0.9365	0.61	2.5656e-05	0.73	0.0072	0.62	5.0003e-05	0.54	2.1417e-07	0.57	1.9961e-06	0.54	5.8776e-08	1.07	0.6062	1.08	0.5727	0.98	0.9041	0.83	0.1488	0.76
1616		1616			8-hydroxyoctanoate	LC/MS neg	21239		HMDB61914	69820					0.99	0.9327	1.1	0.351	1.01	0.9612	1.32	0.01	0.97	0.7943	0.97	0.7983	0.88	0.2642	0.65	0.0006	0.65	0.0006	0.52	1.3361e-07	0.54	9.7497e-07	0.49	2.4443e-08	0.45	2.5873e-09	0.73	0.0226	0.67	0.0031	0.69	0.0069	0.53	6.5775e-06	0.46
1618		1618			16-hydroxypalmitate	LC/MS neg	39609	C18218	HMDB06294	10466					1.08	0.5247	0.94	0.4017	1.04	0.6482	1.12	0.1508	1.01	0.948	0.94	0.4667	0.94	0.4239	0.94	0.5328	0.81	0.027	0.77	0.0045	0.7	0.0002	0.6	1.2903e-07	0.65	0.0001	0.82	0.0538	0.78	0.0184	0.8	0.0302	0.65	6.1359e-05	0.6
1622		1622			13-HODE + 9-HODE	LC/MS neg	37752			43013					0.86	0.3659	0.84	0.1395	0.88	0.2863	1.15	0.2251	0.87	0.234	0.95	0.672	0.85	0.1737	1.03	0.8302	0.94	0.6263	0.82	0.1307	0.81	0.1135	0.81	0.0987	0.73	0.0463	1.01	0.943	0.97	0.8122	1.11	0.482	0.82	0.1801	0.85
1637		1637			3-hydroxystearate	LC/MS neg	52938			5282907					1	0.9657	1	0.9841	0.99	0.8274	1.05	0.403	1	0.9882	0.99	0.8463	0.93	0.2338	1.02	0.7952	1.04	0.5702	0.98	0.7718	0.85	0.0105	0.84	0.006	0.85	0.0242	1.02	0.7649	1.03	0.7025	1.03	0.6378	0.85	0.0241	0.86
1643		1643		Fatty Acid, Dihydroxy	12,13-DiHOME	LC/MS neg	38395	C14829	HMDB04705	10236635					0.57	0.0136	0.94	0.7141	0.89	0.4418	1.15	0.3719	0.87	0.391	1.16	0.3462	0.91	0.5564	0.77	0.1156	0.74	0.0816	0.7	0.0335	1.02	0.9029	1.21	0.2686	1.03	0.4802	1.27	0.2116	1.15	0.4489	1.41	0.0728	1.56	0.0211	1.81
1644		1644			9,10-DiHOME	LC/MS neg	38399	C14828	HMDB04704	9966640					0.82	0.2312	0.94	0.5801	0.97	0.7672	1.04	0.7082	0.91	0.4368	0.98	0.8744	0.86	0.1976	0.75	0.0202	0.73	0.012	0.69	0.0031	0.77	0.0385	0.84	0.1718	0.72	0.0157	0.86	0.2652	0.86	0.2802	0.88	0.35	0.86	0.2724	0.88
1649		1649			5,6-DiHETrE	LC/MS neg	46306	C14772	HMDB02343	5283142					0.98	0.8762	1.08	0.3941	1.09	0.3583	1.11	0.2731	1.1	0.3191	0.93	0.4632	0.95	0.5929	0.87	0.1966	0.71	0.0015	0.89	0.2603	0.8	0.0405	0.82	0.0648	0.78	0.0914	0.96	0.7438	0.79	0.0497	1	0.9814	0.9	0.379	0.79
1660		1660		Eicosanoid	leukotriene B4	LC/MS neg	37530	C02165	HMDB01085	5280492					0.85	0.2309	1.02	0.8118	1.12	0.2231	0.96	0.7011	1	0.966	0.92	0.3513	0.9	0.2692	1.07	0.4965	0.87	0.1907	1.06	0.5559	0.97	0.7807	1.04	0.7312	0.97	0.6154	1.29	0.0287	1.15	0.23	1.21	0.1054	1.15	0.2417	1.14
1719		1719			5-HETE	LC/MS neg	37372	C04805	HMDB11134	5280733					0.8	0.0993	1.05	0.5849	1	0.995	1.02	0.7985	0.98	0.8316	0.93	0.4232	0.94	0.5042	1.03	0.7845	1.01	0.9056	0.98	0.8288	0.91	0.3911	0.9	0.3463	0.85	0.4077	1.36	0.0103	1.27	0.0435	1.26	0.0554	1.12	0.3378	1.06
1725		1725			12-HETE	LC/MS neg	37536		HMDB06111	5312983					0.82	0.5227	1.02	0.9236	0.8	0.2941	0.83	0.3715	1.38	0.1305	1.1	0.6662	1.01	0.9529	0.75	0.2277	0.47	0.0018	0.6	0.031	0.34	1.2799e-05	0.61	0.0417	0.5	0.0012	0.93	0.7919	0.46	0.004	0.6	0.0581	0.58	0.042	0.61
1727		1727			15-HETE	LC/MS neg	37538	C04742	HMDB02110	5280724					0.94	0.7671	0.99	0.9555	1.14	0.3737	0.95	0.7151	1.19	0.2601	1	0.9816	1.1	0.5577	0.89	0.4902	0.77	0.1406	0.88	0.4759	0.63	0.0098	0.6	0.0046	0.64	0.0131	0.94	0.7488	0.94	0.7626	0.89	0.5634	0.8	0.2629	0.69
1738		1738		Endocannabinoid	oleoyl ethanolamide	LC/MS neg	38102		HMDB02088	5283454					1.13	0.6284	1.37	0.0533	1.2	0.2656	1.6	0.0048	1.35	0.0741	0.94	0.6938	0.86	0.3655	0.92	0.644	0.72	0.0925	0.86	0.4242	0.62	0.0142	0.57	0.0034	0.52	0.0023	1.11	0.6118	0.77	0.2292	1.22	0.3535	0.75	0.1762	0.46
1741		1741			palmitoyl ethanolamide	LC/MS neg	38165	C16512	HMDB02100	4671					0.97	0.849	1.23	0.0572	1.19	0.1161	1.35	0.0077	1.32	0.0147	0.92	0.4792	0.93	0.5441	0.9	0.4144	0.81	0.1119	0.97	0.7879	0.73	0.0202	0.69	0.0055	0.66	0.012	1.14	0.3633	1	0.9891	1.34	0.0449	1	0.9928	0.68
1746		1746			arachidonoyl ethanolamide	LC/MS pos late	32463	C11695	HMDB04080	5281969					0.98	0.9603	1.47	0.0701	1.72	0.0132	1.6	0.0321	1.3	0.2349	0.85	0.4774	1.19	0.4435	0.93	0.7673	0.59	0.0434	0.94	0.8157	0.73	0.2172	0.64	0.0907	0.61	0.2064	1.39	0.2528	1.04	0.8961	1.53	0.1397	0.96	0.8906	0.62
1751		1751			N-stearoyltaurine	LC/MS neg	39730			168274					0.77	0.096	1.08	0.4503	0.98	0.8878	1.02	0.8755	1.13	0.2617	0.87	0.2025	0.88	0.2311	0.76	0.018	0.8	0.0457	0.82	0.0911	0.67	0.0007	0.71	0.0038	0.7	0.0537	1.07	0.6106	1.01	0.9259	1.08	0.5325	0.98	0.8871	0.9
1752		1752			N-palmitoyltaurine	LC/MS neg	39835								0.74	0.1116	1.01	0.955	1.07	0.6169	1.04	0.7734	1.11	0.4359	0.76	0.0429	0.95	0.7102	1	0.978	0.82	0.1502	0.9	0.4561	0.7	0.01	0.73	0.0202	0.69	0.5075	1.36	0.0426	1.18	0.2656	1.26	0.1221	1.05	0.7535	0.93
1756		1756			linoleoyl ethanolamide	LC/MS neg	52608		HMDB12252	5283446					1.55	0.2086	1.6	0.042	1.29	0.2798	2.14	0.0012	1.39	0.1712	0.8	0.3531	0.98	0.9282	1.12	0.6622	1.08	0.7613	1.35	0.2656	0.99	0.9558	0.67	0.1371	0.59	0.2551	1.16	0.6149	0.9	0.7336	1.87	0.037	0.88	0.6825	0.38
1769		1769			N-stearoylserine*	LC/MS neg	61822								1.04	0.7177	1.01	0.8676	0.95	0.4245	1.07	0.3423	1.12	0.1064	0.92	0.2626	0.94	0.3659	1.15	0.0614	1.23	0.0054	1.12	0.1403	0.97	0.6884	0.97	0.7049	0.95	0.7343	1.12	0.1664	1.13	0.1557	1.15	0.0947	1.05	0.5762	0.91
1770		1770			N-palmitoylserine	LC/MS neg	57659			6453686					0.97	0.8263	1.11	0.2116	1.07	0.3936	1.27	0.0044	1.25	0.0105	0.96	0.6376	0.96	0.6064	0.98	0.8422	1.08	0.405	0.99	0.9259	0.87	0.1289	0.91	0.3302	0.91	0.5892	1.12	0.2762	1.19	0.0892	1.3	0.0121	1.11	0.3073	0.94
1773		1773		Inositol Metabolism	myo-inositol	LC/MS polar	1124	C00137	HMDB00211	892					0.88	0.4566	0.89	0.3001	1	0.98	1.16	0.2065	1.06	0.6267	1.08	0.5237	0.85	0.1876	0.92	0.4918	0.84	0.1726	0.81	0.0959	0.81	0.0939	0.95	0.6811	0.95	0.3127	0.92	0.5624	0.96	0.7546	1.07	0.652	0.97	0.8304	1.08
1774		1774			chiro-inositol	LC/MS polar	37112	C19891	HMDB34220						1.59	0.2508	1.07	0.7949	0.81	0.4385	1.44	0.1849	1.09	0.7578	1.61	0.0927	1.13	0.676	2.16	0.0125	3.98	9.8018e-06	3.36	9.5849e-05	3.35	0.0001	1.08	0.8061	2.5	0.1554	1.46	0.2702	2.02	0.0403	3.06	0.0012	2.3	0.0164	1.57
1782		1782			inositol 1-phosphate (I1P)	LC/MS polar	43849	C01177	HMDB00213	440194					1.17	0.5943	1.36	0.1108	1.43	0.0669	1.31	0.1636	1.87	0.002	0.98	0.9134	0.87	0.4749	0.82	0.3712	0.7	0.1085	0.94	0.7924	0.26	1.1349e-08	0.23	3.2158e-10	0.2	4.556e-11	0.95	0.8493	0.86	0.5345	1.06	0.812	0.42	0.0007	0.18
1802		1802		Phospholipid Metabolism	choline	LC/MS pos early	15506	C00114	HMDB00097	305					0.9	0.334	1.11	0.1832	1.16	0.0536	1.25	0.0043	1.23	0.0093	1.04	0.5986	1.03	0.748	0.87	0.0706	0.87	0.0588	0.93	0.3225	0.75	0.0002	0.83	0.0113	0.78	0.0001	1.07	0.4252	1.11	0.1962	1.28	0.0032	1.02	0.8061	0.86
1803		1803			choline phosphate	LC/MS pos early	34396	C00588	HMDB01565	1014					0.93	0.2851	1.02	0.69	0.96	0.4003	0.99	0.8576	1.09	0.0825	0.97	0.5886	1.03	0.5834	1	0.9602	0.98	0.7344	1	0.9308	0.91	0.059	1.01	0.8881	0.97	0.8992	1.09	0.1176	1.02	0.7862	1.06	0.2923	1.06	0.2949	1.04
1806		1806			glycerophosphorylcholine (GPC)	LC/MS pos early	15990	C00670	HMDB00086	71920					0.89	0.1448	0.99	0.8654	0.97	0.6577	1.01	0.8462	0.97	0.5499	0.89	0.0574	0.89	0.0503	0.97	0.6635	0.95	0.3365	0.91	0.1262	0.86	0.0093	0.91	0.1056	0.78	0.0252	1.09	0.2082	1.04	0.5863	1.04	0.5501	0.93	0.2726	0.88
1808		1808			phosphoethanolamine	LC/MS pos early	1600	C00346	HMDB00224	1015					0.88	0.4425	0.96	0.7666	0.97	0.7974	0.82	0.1017	0.99	0.9126	0.97	0.8107	0.93	0.5434	0.94	0.5831	0.78	0.046	0.89	0.3535	0.9	0.3786	1.14	0.3004	1.09	0.3491	1.03	0.8437	0.86	0.2841	0.83	0.1773	1.01	0.9573	1.24
1810		1810			glycerophosphoethanolamine	LC/MS pos early	37455	C01233	HMDB00114	123874					0.93	0.3593	1.06	0.3129	0.97	0.6008	1.03	0.5687	1.08	0.2077	0.98	0.7316	0.95	0.4254	0.92	0.1492	0.98	0.6897	1.11	0.0829	0.94	0.3503	0.93	0.2226	0.83	0.0064	1.04	0.5278	1.02	0.7631	1.24	0.002	1.09	0.1917	0.89
1811		1811			glycerophosphoserine*	LC/MS pos early	57404			3081457					1.14	0.4615	1.39	0.0044	1.15	0.2421	1.17	0.1771	1.41	0.0046	0.99	0.907	0.95	0.6672	0.82	0.1755	0.81	0.1339	1.3	0.072	0.65	0.0032	0.55	6.532e-05	0.52	1.7444e-05	1	0.9875	0.81	0.189	1.33	0.0765	0.8	0.1737	0.46
1812		1812			glycerophosphoinositol*	LC/MS polar	47155			167572					0.76	0.3267	1.26	0.2632	0.92	0.6753	1.2	0.3866	1	0.9877	0.82	0.3355	1.06	0.7717	0.77	0.1949	0.9	0.6106	0.7	0.0754	0.71	0.0911	0.75	0.1502	0.65	0.2428	1.28	0.2559	1.09	0.69	1.11	0.6353	0.94	0.7917	0.85
1813		1813			trimethylamine N-oxide	LC/MS pos early	40406	C01104	HMDB00925	1145					0.89	0.7565	1.12	0.6704	1.2	0.5088	0.97	0.9243	1.32	0.3187	0.86	0.5711	0.9	0.7144	1.28	0.3983	1.42	0.2337	1.34	0.3223	2.16	0.0098	3.5	3.1959e-05	2.47	0.0004	1.62	0.1416	1.91	0.0481	1.47	0.2398	3.21	0.0005	2.79
1815		1815		Phosphatidic acid (PA)	1-palmitoyl-2-linoleoyl-GPA (16:0/18:2)*	LC/MS pos late	52679		HMDB07860	9547167					0.64	0.0725	0.9	0.5315	1.14	0.4524	1	0.9819	1.33	0.0995	0.94	0.7256	0.94	0.712	0.82	0.3022	0.88	0.4962	1.14	0.4965	1.09	0.6686	1.4	0.0798	1.22	0.1844	1.16	0.4903	1.56	0.0369	1.79	0.0067	2.26	0.0002	1.9
1831		1831		Phosphatidylcholine (PC)	1-myristoyl-2-palmitoyl-GPC (14:0/16:0)	LC/MS pos late	19258		HMDB07869	129657					0.89	0.3789	0.76	0.0085	0.98	0.8741	0.9	0.3072	0.99	0.9317	0.89	0.2764	0.87	0.1797	1.22	0.0188	1.1	0.2502	1.07	0.4511	1.05	0.5629	1.13	0.1406	1.1	0.0119	1.04	0.7025	1.22	0.0371	1.07	0.4426	1.17	0.0999	1.24
1834		1834			1-myristoyl-2-linoleoyl-GPC (14:0/18:2)*	LC/MS pos late	52707		HMDB07874						0.76	0.1811	0.79	0.0849	0.96	0.7872	0.99	0.9193	1.07	0.6493	0.95	0.7441	0.91	0.4915	1.42	0.0218	1.52	0.0056	1.37	0.0367	1.57	0.0033	1.99	9.1438e-06	1.87	1.4421e-05	1.46	0.0258	1.92	0.0001	1.77	0.0008	2.19	6.1587e-06	2.45
1835		1835			1-myristoyl-2-arachidonoyl-GPC (14:0/20:4)*	LC/MS pos late	53195		HMDB07883						0.55	0.0311	0.76	0.1665	1.04	0.8429	0.76	0.1644	0.92	0.6856	0.87	0.4941	0.91	0.6455	1.46	0.0587	1.28	0.2113	1.2	0.3655	1.76	0.0052	2.17	0.0002	1.88	0.0002	2.02	0.0018	2.42	9.59e-05	1.65	0.0258	2.94	2.7593e-06	3.41
1847		1847			1,2-dipalmitoyl-GPC (16:0/16:0)	LC/MS pos late	19130		HMDB00564	452110					1.07	0.1802	0.94	0.136	1.01	0.8582	0.99	0.823	1	0.9696	0.9	0.0079	0.93	0.0633	1.11	0.0058	1.1	0.0149	1.05	0.1883	1.07	0.0965	1.06	0.1335	1.04	0.0003	0.98	0.6202	1.03	0.4899	0.97	0.4945	0.99	0.8515	0.97
1848		1848			1-palmitoyl-2-palmitoleoyl-GPC (16:0/16:1)*	LC/MS pos late	52470		HMDB07969						0.91	0.3258	0.87	0.0561	0.89	0.1321	0.85	0.033	0.91	0.213	0.83	0.0165	0.88	0.1033	1.09	0.22	1	0.9889	1	0.9959	1.01	0.8342	1.02	0.7867	0.95	0.0623	1.04	0.6006	0.98	0.8343	0.94	0.4177	1.02	0.8188	1.05
1849		1849			1-palmitoyl-2-stearoyl-GPC (16:0/18:0)	LC/MS pos late	52616		HMDB07970						1.14	0.0354	0.94	0.1576	0.96	0.3071	0.96	0.3084	1.01	0.8169	0.92	0.055	0.97	0.5493	1.2	0.0001	1.2	0.0002	1.08	0.0976	1.07	0.1841	1.01	0.8076	1.04	0.0122	0.99	0.8399	1	0.9665	0.91	0.0625	0.94	0.2715	0.91
1851		1851			1-palmitoyl-2-oleoyl-GPC (16:0/18:1)	LC/MS pos late	52461		HMDB07972	6436017					0.93	0.2136	0.9	0.0178	0.92	0.0563	0.91	0.0216	0.92	0.0454	0.86	0.0009	0.89	0.0076	1.05	0.2419	0.97	0.5565	0.95	0.298	0.97	0.5628	0.97	0.545	0.91	0.2043	1.03	0.5919	0.97	0.5066	0.93	0.1594	0.96	0.4455	0.99
1854		1854			1-palmitoyl-2-linoleoyl-GPC (16:0/18:2)	LC/MS pos late	42446		HMDB07973	5287971					0.89	0.0467	0.93	0.0482	0.92	0.0425	0.97	0.5033	0.96	0.3507	0.95	0.1671	0.92	0.0365	1.09	0.0665	1.13	0.0108	1.08	0.0815	1.2	0.0002	1.32	1.7838e-08	1.22	1.5681e-07	1.14	0.015	1.17	0.0027	1.19	0.001	1.3	1.1831e-06	1.37
1865		1865			1-palmitoyl-2-arachidonoyl-GPC (16:0/20:4n6)	LC/MS pos late	52462		HMDB07982	10747814					0.73	0.0305	0.88	0.2017	0.92	0.4167	0.83	0.0592	0.89	0.2432	0.86	0.1348	0.97	0.779	1.07	0.5175	0.95	0.64	0.98	0.8666	1.33	0.0103	1.48	0.0006	1.37	4.5684e-05	1.3	0.0351	1.2	0.1403	1.11	0.3814	1.62	0.0001	1.87
1867		1867			1-palmitoyl-2-adrenoyl-GPC (16:0/22:4)*	LC/MS pos late	52706		HMDB07988						0.82	0.2514	0.94	0.5667	0.91	0.4194	0.78	0.0296	0.97	0.789	0.83	0.1068	0.98	0.8806	1.2	0.1862	1.18	0.2286	1.13	0.3642	1.47	0.005	1.71	0.0001	1.59	2.9987e-06	1.37	0.0391	1.31	0.0763	1.07	0.6511	1.74	0.0003	1.94
1869		1869			phosphatidylcholine (16:0/22:5n3, 18:1/20:4)*	LC/MS pos late	52719								0.74	0.0325	0.89	0.2143	0.91	0.294	0.83	0.0551	0.89	0.2429	0.83	0.0611	0.99	0.9245	1.16	0.1575	1.06	0.565	1.03	0.8004	1.4	0.0019	1.57	2.9678e-05	1.42	1.0589e-06	1.39	0.0054	1.29	0.0293	1.15	0.2316	1.68	1.9443e-05	1.91
1871		1871			1-palmitoyl-2-docosahexaenoyl-GPC (16:0/22:6)	LC/MS pos late	52610		HMDB07991	6441886					0.77	0.0983	0.9	0.3442	0.92	0.4548	0.79	0.037	0.83	0.1069	0.79	0.0344	0.89	0.3029	1.24	0.0809	1.2	0.132	1.28	0.041	1.88	5.4889e-07	2.24	3.0698e-10	1.78	1.6409e-10	1.46	0.0061	1.44	0.0073	1.33	0.0382	2.04	4.0132e-07	2.33
1882		1882			1-margaroyl-2-linoleoyl-GPC (17:0/18:2)*	LC/MS pos late	52500								0.93	0.5842	0.88	0.15	0.88	0.1602	0.93	0.3809	0.96	0.6888	0.94	0.4649	0.93	0.4509	1.31	0.0044	1.45	0.0001	1.28	0.0109	1.37	0.0011	1.59	2.4033e-06	1.49	2.3179e-06	1.24	0.0421	1.37	0.0031	1.27	0.0275	1.42	0.0012	1.6
1886		1886			1,2-distearoyl-GPC (18:0/18:0)	LC/MS pos late	19132		HMDB08036	94190					1.1	0.6627	0.86	0.2821	0.96	0.7889	0.9	0.4823	0.82	0.1947	1.08	0.6267	0.99	0.9342	1.37	0.0664	1.12	0.4989	1.11	0.5351	1.06	0.7288	0.95	0.7879	1.01	0.7268	1.07	0.7218	0.98	0.926	0.91	0.6378	0.8	0.2423	0.92
1887		1887			1-stearoyl-2-oleoyl-GPC (18:0/18:1)	LC/MS pos late	52438		HMDB08038						1.02	0.8408	0.92	0.1168	0.89	0.0253	0.89	0.0364	0.94	0.2343	0.88	0.021	0.94	0.2721	1.15	0.0128	1.09	0.1202	0.99	0.8973	0.98	0.7281	0.94	0.2521	0.93	0.3355	1.04	0.4873	0.95	0.4582	0.87	0.0341	0.91	0.1195	0.92
1890		1890			1-stearoyl-2-linoleoyl-GPC (18:0/18:2)*	LC/MS pos late	52452		HMDB08039						0.97	0.7516	0.91	0.105	0.9	0.0514	0.98	0.7571	0.95	0.3912	0.95	0.3835	0.92	0.1264	1.13	0.0546	1.15	0.0297	1.03	0.7027	1.14	0.0497	1.28	0.0002	1.17	0.0019	1.07	0.3828	1.06	0.4077	1.03	0.6395	1.11	0.145	1.2
1894		1894			1-stearoyl-2-dihomo-linolenoyl-GPC (18:0/20:3n3 or 6)*	LC/MS pos late	52629		HMDB08047						0.88	0.4367	0.84	0.1311	0.89	0.3139	0.89	0.306	0.96	0.7007	0.87	0.2549	0.92	0.4706	1.2	0.1444	1.04	0.7356	0.89	0.3237	0.98	0.8771	1.27	0.0514	1.14	0.0305	1.14	0.3314	1.05	0.7038	0.89	0.4121	1.07	0.6446	1.3
1898		1898			1-stearoyl-2-arachidonoyl-GPC (18:0/20:4)	LC/MS pos late	42450		HMDB08048	16219824					0.79	0.1229	0.87	0.1958	0.92	0.4179	0.84	0.0994	0.91	0.4075	0.87	0.1928	1	0.9902	1.13	0.2836	1	0.9675	0.95	0.6416	1.27	0.0398	1.49	0.0007	1.38	0.0001	1.25	0.0817	1.17	0.23	1.01	0.9517	1.47	0.0032	1.74
1900		1900			phosphatidylcholine (18:0/20:5, 16:0/22:5n6)*	LC/MS pos late	52720								0.77	0.0628	0.94	0.4986	1.03	0.7644	0.89	0.257	0.93	0.4665	0.86	0.1327	0.99	0.9478	1.09	0.3697	0.97	0.7465	1	0.9688	1.26	0.0217	1.5	8.9204e-05	1.29	7.5721e-05	1.32	0.0129	1.29	0.0246	1.15	0.2103	1.52	0.0003	1.67
1902		1902			1-stearoyl-2-docosapentaenoyl-GPC (18:0/22:5n3)*	LC/MS pos late	52699		HMDB08056						0.73	0.0324	0.84	0.0871	0.94	0.5639	0.83	0.0617	0.94	0.5316	0.85	0.1152	1.01	0.9491	1.3	0.0244	1.21	0.0908	1.13	0.2761	1.55	0.0002	1.75	2.5765e-06	1.65	2.7536e-08	1.51	0.0016	1.58	0.0004	1.29	0.0469	2	1.8418e-07	2.28
1903		1903			1-stearoyl-2-docosapentaenoyl-GPC (18:0/22:5n6)*	LC/MS pos late	52700		HMDB08055						0.81	0.2577	0.9	0.4164	0.94	0.6536	0.8	0.1054	0.93	0.5929	0.8	0.1048	0.89	0.3827	1.13	0.3623	1.04	0.7952	1.03	0.8072	1.39	0.0196	1.8	3.421e-05	1.44	3.0466e-05	1.26	0.1346	1.21	0.2201	1.03	0.8596	1.6	0.0029	1.79
1904		1904			1-stearoyl-2-docosahexaenoyl-GPC (18:0/22:6)	LC/MS pos late	52611		HMDB08057						0.78	0.135	0.87	0.2121	0.88	0.2585	0.78	0.037	0.83	0.1044	0.8	0.0653	0.88	0.279	1.35	0.0198	1.26	0.0657	1.27	0.062	1.84	3.0269e-06	2.28	6.4665e-10	1.8	1.3783e-09	1.5	0.0045	1.42	0.013	1.28	0.0838	1.95	4.5901e-06	2.31
1922		1922			1-oleoyl-2-docosahexaenoyl-GPC (18:1/22:6)*	LC/MS pos late	52697		HMDB08123						0.99	0.956	0.88	0.4019	0.94	0.683	0.92	0.5885	0.75	0.0752	0.76	0.0901	1.02	0.9212	1.17	0.3954	1.15	0.437	1	0.9903	2.26	1.1427e-05	2.6	3.1807e-07	2.07	8.8569e-08	1.04	0.8628	1.09	0.6619	0.93	0.7078	1.71	0.0087	2.1
1923		1923			1,2-dilinoleoyl-GPC (18:2/18:2)	LC/MS pos late	52603		HMDB08138	5288075					0.93	0.6919	0.93	0.5579	0.83	0.1466	1.12	0.3625	0.99	0.9555	0.99	0.9246	0.99	0.919	1.37	0.0344	1.71	0.0003	1.28	0.0987	1.67	0.0006	2.08	1.4711e-06	1.83	4.8182e-05	1.37	0.057	1.53	0.0105	1.55	0.0083	1.79	0.0005	1.97
1927		1927			1-linoleoyl-2-arachidonoyl-GPC (18:2/20:4n6)*	LC/MS pos late	52710		HMDB08147						0.66	0.0104	0.94	0.5398	0.91	0.3807	1.01	0.9544	0.98	0.8214	1	0.9701	1.03	0.7786	1.24	0.0956	1.34	0.0208	1.1	0.4677	1.56	0.0007	1.84	3.7789e-06	1.74	2.8047e-05	1.76	8.8134e-05	1.86	1.8885e-05	1.68	0.0003	2.31	1.9217e-08	2.65
1969		1969		Phosphatidylethanolamine (PE)	1-palmitoyl-2-oleoyl-GPE (16:0/18:1)	LC/MS pos late	19263		HMDB05320	5283496					0.93	0.7017	1.06	0.6566	1.09	0.5325	1	0.9849	1.23	0.1205	1.09	0.5251	1.17	0.2461	1.06	0.6875	1.1	0.4881	1.41	0.0151	1.4	0.0197	1.3	0.0679	1.43	0.0588	1.21	0.2357	1.29	0.1095	1.52	0.0082	1.86	0.0001	1.54
1970		1970			1-palmitoyl-2-linoleoyl-GPE (16:0/18:2)	LC/MS pos late	42449		HMDB05322	9546747					0.96	0.8757	0.94	0.7256	1.09	0.6169	0.84	0.299	1.21	0.2805	1.12	0.503	1.14	0.4383	1.1	0.5801	1.15	0.403	1.64	0.0036	1.65	0.0035	1.72	0.0018	1.89	0.0025	1.07	0.7059	1.3	0.1641	1.43	0.0598	2.07	0.0002	1.96
1973		1973			1-palmitoyl-2-arachidonoyl-GPE (16:0/20:4)*	LC/MS pos late	52464		HMDB05323	9546800					0.89	0.5729	1	0.9729	0.97	0.8148	0.83	0.226	1.05	0.7476	1.04	0.8125	1.17	0.3174	1.15	0.3957	1.08	0.6294	1.57	0.0049	2.09	7.9263e-06	2.1	7.2504e-06	2.21	5.0038e-06	1.29	0.1605	1.18	0.3633	1.48	0.0285	2.48	9.8634e-07	2.49
1982		1982			1-stearoyl-2-oleoyl-GPE (18:0/18:1)	LC/MS pos late	42448		HMDB08993						0.76	0.2002	1.05	0.7237	1	0.9752	1.04	0.7853	1.35	0.042	1.05	0.7377	1.03	0.8612	0.73	0.0641	0.9	0.5383	0.87	0.4202	1.15	0.4175	1.03	0.8728	0.95	0.5682	1.01	0.9519	1.18	0.3752	1.2	0.3449	2.05	0.0002	1.26
1990		1990			1-stearoyl-2-arachidonoyl-GPE (18:0/20:4)	LC/MS pos late	52447		HMDB09003	5289133					0.82	0.3554	1	0.9905	0.92	0.5425	0.81	0.1451	1.1	0.5101	1.01	0.9232	1.19	0.2496	1.11	0.5039	1.16	0.3566	1.58	0.0046	2.25	9.256e-07	2.35	2.3824e-07	2.63	1.1121e-08	1.35	0.0933	1.29	0.156	1.55	0.0146	3.01	3.4312e-09	3.19
1996		1996			1-oleoyl-2-linoleoyl-GPE (18:1/18:2)*	LC/MS pos late	52687		HMDB05349	9546753					0.86	0.5479	1.05	0.8011	1.01	0.9722	0.97	0.8465	1.27	0.198	1.18	0.3804	1.39	0.0809	0.83	0.306	0.96	0.8378	1.16	0.4128	1.38	0.0814	1.32	0.1405	1.68	0.057	1.01	0.963	1.13	0.5554	1.31	0.1933	2.05	0.0006	1.96
1999		1999			1-oleoyl-2-arachidonoyl-GPE (18:1/20:4)*	LC/MS pos late	55041		HMDB09069						1.03	0.9029	0.97	0.8468	0.96	0.7957	0.85	0.2342	1.12	0.4159	1.16	0.2981	1.37	0.0304	0.94	0.6839	1	0.9814	0.96	0.7893	1.23	0.187	1.17	0.3024	1.42	0.1931	0.89	0.5083	0.94	0.7398	0.79	0.1791	1.34	0.0891	1.38
2041		2041		Phosphatidylserine (PS)	1-stearoyl-2-oleoyl-GPS (18:0/18:1)	LC/MS pos late	19265		HMDB10163	9547087					0.75	0.2354	1.18	0.2888	1.16	0.3544	1.01	0.9674	1.19	0.3015	1.11	0.5401	1.02	0.9007	1.01	0.9382	1.19	0.3316	1.43	0.0531	1.48	0.0346	1.68	0.0051	1.71	0.0195	1.59	0.0237	1.84	0.0031	1.9	0.0018	2.33	5.7614e-05	2.26
2044		2044			1-stearoyl-2-arachidonoyl-GPS (18:0/20:4)	LC/MS pos late	52235		HMDB12383						0.78	0.1833	0.98	0.8802	1.03	0.826	0.93	0.5514	0.97	0.8046	1.13	0.3404	1.09	0.5171	1.07	0.6493	1.18	0.2346	1.29	0.0705	1.76	9.0086e-05	1.7	0.0003	1.91	0.0003	1.34	0.0668	1.55	0.0057	1.53	0.0073	2.18	1.7459e-06	2.44
2046		2046			1-stearoyl-2-docosahexaenoyl-GPS (18:0/22:6)*	LC/MS pos late	52696								0.98	0.9315	0.98	0.8756	1.03	0.879	0.74	0.0703	0.86	0.3698	1.03	0.8491	1.11	0.5392	1.34	0.1041	1.44	0.0396	1.9	0.0004	3.19	5.6667e-10	3.08	1.6887e-09	3.27	6.9897e-10	1.33	0.1523	1.51	0.0387	1.44	0.0674	2.81	5.6281e-07	3.34
2068		2068		Phosphatidylinositol (PI)	1-palmitoyl-2-oleoyl-GPI (16:0/18:1)*	LC/MS polar	52669		HMDB09783						0.85	0.421	0.74	0.033	0.8	0.1026	0.85	0.2359	0.99	0.9477	1	0.9955	0.82	0.1633	1.18	0.2822	1.1	0.5145	0.98	0.9042	1.21	0.2161	1.57	0.0032	1.47	0.0118	1.03	0.8669	1.03	0.8558	0.98	0.8925	1.4	0.046	1.73
2072		2072			1-palmitoyl-2-arachidonoyl-GPI (16:0/20:4)*	LC/MS polar	52467		HMDB09789						0.73	0.0681	0.82	0.0958	0.92	0.5114	0.78	0.0408	0.88	0.272	0.95	0.7019	1.12	0.3622	0.98	0.8553	0.93	0.5508	0.94	0.5966	1.38	0.011	1.6	0.0003	1.7	8.9067e-06	1.09	0.5213	1.17	0.2667	1	0.9873	1.65	0.0005	2.31
2076		2076			1-stearoyl-2-linoleoyl-GPI (18:0/18:2)	LC/MS polar	52468		HMDB09809						0.81	0.1847	0.82	0.0967	0.85	0.1662	0.99	0.9601	1.07	0.5597	1.12	0.3416	0.92	0.5056	1.4	0.0039	1.58	9.7724e-05	1.38	0.0062	1.87	2.0597e-07	2.32	7.837e-12	2.44	1.9808e-10	1.43	0.0062	1.66	0.0001	1.7	5.6457e-05	2.48	2.7734e-11	3.02
2087		2087			1-stearoyl-2-arachidonoyl-GPI (18:0/20:4)	LC/MS polar	52449		HMDB09815						0.64	0.0104	0.79	0.0533	0.79	0.0538	0.75	0.0222	0.87	0.2649	1.02	0.8741	0.97	0.8275	1.32	0.0289	1.29	0.0444	1.2	0.1496	2.09	2.0807e-08	2.5	7.826e-12	2.65	1.087e-12	1.62	0.0007	1.58	0.0012	1.41	0.0159	2.83	3.296e-12	4.15
2110		2110		Lysophospholipid	1-palmitoyl-GPA (16:0)	LC/MS neg	34428	C04036	HMDB00327	6419701					0.87	0.4622	1.18	0.201	1.13	0.3526	1.02	0.8955	1.31	0.043	0.97	0.839	0.96	0.7497	1.06	0.6848	1.12	0.4584	1.41	0.0259	1.13	0.4216	1.27	0.1187	1.22	0.1412	1.45	0.0308	1.46	0.0272	1.65	0.0035	1.71	0.002	1.41
2112		2112			1-stearoyl-GPA (18:0)	LC/MS neg	36810			89567					0.74	0.2726	1.12	0.4966	0.8	0.2016	0.93	0.6994	1.08	0.6847	0.96	0.8371	1.01	0.9619	1.5	0.0573	1.76	0.0088	1.77	0.008	1.53	0.0491	1.51	0.0559	1.69	0.0097	2.27	0.0007	1.89	0.0083	2.22	0.0009	2.21	0.0011	2.27
2113		2113			1-oleoyl-GPA (18:1)	LC/MS neg	36812			5497152					0.71	0.1627	1.19	0.2706	0.91	0.547	1.07	0.6527	1.33	0.0806	0.95	0.7474	1	0.9976	1.22	0.3103	1.34	0.1356	1.7	0.0068	1.29	0.195	1.26	0.2393	1.26	0.155	2.04	0.0012	1.71	0.014	2.58	1.9645e-05	2.42	7.3972e-05	1.77
2114		2114			1-linoleoyl-GPA (18:2)*	LC/MS neg	52690		HMDB07856						0.95	0.8691	1.37	0.0864	1.14	0.4811	1.4	0.0752	1.6	0.0147	1.12	0.566	1.06	0.746	0.93	0.745	0.97	0.8805	1.44	0.0967	1.02	0.9273	1.02	0.919	1.02	0.6825	1.34	0.2311	1.16	0.5501	2.11	0.0025	1.71	0.0302	1.07
2118		2118			1-arachidonoyl-GPA (20:4)	LC/MS neg	46325								0.81	0.4423	1.2	0.2902	0.95	0.7731	0.9	0.5488	1.36	0.089	0.97	0.8536	1.11	0.5762	1.07	0.7499	0.96	0.8568	1.59	0.0281	1.13	0.5622	1.16	0.4894	1.16	0.3878	1.58	0.0539	1.12	0.6201	1.76	0.017	1.89	0.008	1.43
2120		2120			1-myristoyl-GPC (14:0)	LC/MS pos late	45453	C04230	HMDB10379	460604					0.85	0.3389	0.83	0.1154	1.09	0.4588	1	0.9776	1.03	0.8411	0.9	0.4029	0.93	0.5455	1.25	0.0851	1.11	0.4025	1.08	0.5429	1.12	0.3884	1.24	0.091	1.2	0.0263	1.22	0.1706	1.44	0.0117	1.27	0.0945	1.35	0.0376	1.42
2121		2121			2-myristoyl-GPC (14:0)*	LC/MS pos late	35626		HMDB10379						0.93	0.6828	0.81	0.103	1.1	0.4483	1.05	0.7043	1.04	0.7655	0.92	0.5293	0.89	0.3622	1.31	0.0432	1.16	0.2637	1.11	0.4556	1.17	0.2572	1.32	0.044	1.28	0.0154	1.15	0.3527	1.38	0.0327	1.25	0.1377	1.31	0.0791	1.38
2124		2124			1-pentadecanoyl-GPC (15:0)*	LC/MS pos late	37418		HMDB10381						0.97	0.8829	1.01	0.9347	1.07	0.6106	1.03	0.8314	1.04	0.7827	0.95	0.7135	0.9	0.4355	1.22	0.1354	1.24	0.111	1.15	0.3002	1.14	0.3273	1.26	0.085	1.16	0.1406	1.27	0.1128	1.36	0.0408	1.21	0.1965	1.21	0.1953	1.19
2125		2125			1-palmitoyl-GPC (16:0)	LC/MS pos late	33955		HMDB10382	86554					0.95	0.5526	1	0.9932	1	0.9393	1.02	0.7773	0.96	0.4979	0.92	0.1339	0.92	0.118	1.02	0.6856	1	0.9846	0.97	0.6163	0.96	0.5529	0.97	0.5798	0.91	0.7975	1.07	0.2952	1.05	0.4624	1.03	0.6401	0.97	0.6973	0.95
2126		2126			2-palmitoyl-GPC (16:0)*	LC/MS neg	35253		HMDB61702	15061532					0.9	0.359	1.01	0.9455	1.05	0.5687	1.08	0.2994	1.09	0.2938	0.92	0.2914	0.86	0.0598	0.99	0.8893	0.9	0.2419	0.88	0.1376	0.79	0.0078	0.88	0.1305	0.8	0.1077	1.1	0.3153	1.05	0.6286	1.06	0.5644	0.95	0.6291	0.89
2127		2127			1-palmitoleoyl-GPC (16:1)*	LC/MS pos late	33230		HMDB10383	24779461					0.91	0.5271	0.93	0.4907	0.95	0.6041	0.96	0.718	0.95	0.6258	0.79	0.031	0.87	0.2235	1.08	0.4972	0.99	0.9433	0.94	0.5912	1.02	0.864	1.05	0.6666	0.91	0.2292	1.11	0.4211	1.04	0.7935	1	0.9768	1.07	0.6228	1.01
2129		2129			1-margaroyl-GPC (17:0)	LC/MS pos late	44682	C04230	HMDB12108	24779463					1.01	0.9596	1.01	0.9365	1.01	0.9644	1.08	0.47	0.99	0.9642	0.9	0.3362	0.9	0.3639	1.24	0.0498	1.32	0.0129	1.09	0.4171	1.03	0.791	1.08	0.4849	0.94	0.6778	1.25	0.0774	1.32	0.0274	1.18	0.1867	1.02	0.8939	0.93
2134		2134			1-stearoyl-GPC (18:0)	LC/MS pos late	33961		HMDB10384	497299					1.02	0.8134	1	0.9871	0.98	0.7283	1.06	0.3566	0.95	0.4602	0.94	0.3381	0.9	0.1322	1.02	0.7436	1	0.9663	0.87	0.0515	0.83	0.0106	0.86	0.049	0.77	0.0078	1	0.9994	0.95	0.5452	0.9	0.2052	0.77	0.0016	0.75
2136		2136			1-oleoyl-GPC (18:1)	LC/MS pos late	48258		HMDB02815	16081932					0.88	0.181	0.92	0.1779	0.9	0.09	0.92	0.2028	0.89	0.0749	0.84	0.0095	0.91	0.1745	1.05	0.4944	0.93	0.3138	0.9	0.1346	0.95	0.4505	0.93	0.296	0.86	0.7555	1.09	0.2735	0.95	0.4645	0.94	0.4175	0.95	0.5443	0.97
2137		2137			2-oleoyl-GPC (18:1)*	LC/MS neg	48259		HMDB61701						0.83	0.091	0.9	0.1788	0.91	0.196	0.91	0.2051	1.04	0.6048	0.93	0.3574	0.84	0.0281	1.03	0.7454	0.85	0.0627	0.87	0.1004	0.81	0.013	0.89	0.1772	0.85	0.276	1.12	0.2266	0.93	0.4675	0.95	0.6113	1.02	0.8684	1.02
2139		2139			1-linoleoyl-GPC (18:2)	LC/MS pos late	34419	C04100	HMDB10386	11988421					0.85	0.2715	0.9	0.2787	0.92	0.4213	1.02	0.8117	0.95	0.6474	0.96	0.6938	0.94	0.532	1.13	0.28	1.1	0.4117	1.02	0.8843	1.21	0.1023	1.32	0.019	1.25	0.0268	1.2	0.1573	1.2	0.1675	1.23	0.1168	1.37	0.0189	1.47
2140		2140			2-linoleoyl-GPC (18:2)*	LC/MS neg	35257								0.94	0.5988	0.93	0.3686	1.01	0.8717	1.02	0.7955	1.07	0.3927	1.03	0.7303	0.94	0.4503	1.18	0.0889	1.1	0.317	1.1	0.3073	1.14	0.1695	1.26	0.0175	1.3	0.0182	1.17	0.1453	1.19	0.1062	1.2	0.0878	1.31	0.0137	1.39
2141		2141			1-linolenoyl-GPC (18:3)*	LC/MS pos late	45951		HMDB10388						0.96	0.8738	0.97	0.8778	1.19	0.3225	0.98	0.9228	1.09	0.6142	0.97	0.8713	1.05	0.7662	1.39	0.099	1.27	0.2281	1.18	0.4118	1.46	0.0595	1.53	0.0361	1.66	0.0087	1.41	0.1227	1.57	0.0429	1.21	0.3993	1.67	0.0239	1.73
2144		2144			1-nonadecanoyl-GPC (19:0)	LC/MS pos late	47087								1.06	0.7938	0.96	0.7586	1.06	0.6779	1.2	0.2187	1.05	0.758	0.98	0.8958	0.96	0.8023	1.34	0.0548	1.34	0.0525	1.03	0.8554	0.91	0.5228	0.94	0.6729	0.87	0.4467	1.21	0.2511	1.35	0.0756	1.17	0.3667	0.9	0.5361	0.83
2147		2147			1-arachidoyl-GPC (20:0)	LC/MS pos late	45456	C04230	HMDB10390	24779473					0.97	0.8159	1.06	0.613	1.07	0.5382	1.23	0.0614	1.11	0.3273	1.01	0.9336	1.03	0.8072	1.2	0.1019	1.19	0.1243	0.95	0.6536	0.82	0.0842	0.82	0.0717	0.86	0.1547	1.31	0.0294	1.32	0.0284	1.21	0.1281	0.95	0.6846	0.89
2149		2149			1-eicosenoyl-GPC (20:1)*	LC/MS pos late	44560		HMDB10391						0.96	0.7383	1.03	0.7378	1.06	0.4491	1.07	0.3653	0.98	0.7601	0.91	0.2484	0.99	0.8973	1.08	0.3413	0.93	0.3251	0.92	0.2608	0.88	0.1097	0.8	0.006	0.82	0.178	1.15	0.1212	1.02	0.8453	1.02	0.8414	0.89	0.1944	0.85
2151		2151			1-dihomo-linoleoyl-GPC (20:2)*	LC/MS pos late	33871		HMDB10392						0.81	0.1317	0.9	0.2228	0.95	0.5816	1	0.9909	1.01	0.8984	0.85	0.081	0.89	0.2338	1.1	0.3847	1.05	0.669	1.03	0.8067	1.04	0.7144	1.09	0.3966	0.98	0.168	1.21	0.1129	1.22	0.0897	1.26	0.0488	1.29	0.0316	1.21
2152		2152			1-dihomo-linolenoyl-GPC (20:3n3 or 6)*	LC/MS pos late	33821		HMDB10394						0.83	0.2518	0.86	0.1522	0.93	0.4821	0.94	0.5603	0.93	0.5208	0.89	0.2964	0.92	0.4861	1.1	0.4082	0.9	0.389	0.8	0.0585	0.88	0.2766	1.01	0.9387	0.95	0.581	1.13	0.3502	1	0.9912	0.9	0.414	0.98	0.8724	1.14
2155		2155			2-arachidonoyl-GPC (20:4)*	LC/MS neg	33387		HMDB61699						0.68	0.0558	0.95	0.724	1.07	0.6247	0.79	0.1001	1.07	0.6343	0.92	0.5668	1	0.9873	1.02	0.9167	0.8	0.1528	0.96	0.8004	1.01	0.9346	1.11	0.4855	1.12	0.2097	1.43	0.038	1.27	0.163	1.13	0.4887	1.6	0.0069	1.65
2157		2157			1-arachidonoyl-GPC (20:4n6)*	LC/MS pos late	33228	C05208	HMDB10395						0.84	0.2208	0.94	0.4796	0.98	0.8544	0.93	0.436	0.96	0.6433	0.86	0.1177	1	0.9708	1.02	0.88	0.87	0.2003	0.88	0.2436	1.09	0.4393	1.16	0.1976	1.11	0.0258	1.13	0.3134	1.01	0.9106	0.97	0.8139	1.24	0.0859	1.32
2158		2158			1-eicosapentaenoyl-GPC (20:5)*	LC/MS pos late	44563								1.1	0.6747	0.94	0.7317	1.05	0.7543	0.8	0.1767	0.9	0.548	0.71	0.0481	1.08	0.6424	1.64	0.0052	1.32	0.1165	1.48	0.0267	1.46	0.0326	1.71	0.0029	1.44	9.5216e-05	1.4	0.0855	1.26	0.2431	1.07	0.7451	1.2	0.3684	1.3
2159		2159			1-behenoyl-GPC (22:0)	LC/MS pos late	39792								1.06	0.7391	1.05	0.6829	1.17	0.1979	1.22	0.1091	1.08	0.5427	1.16	0.2426	1.12	0.3637	1.27	0.0782	1.17	0.2401	1.02	0.8725	0.87	0.3334	0.84	0.2213	1	0.282	1.26	0.131	1.3	0.0908	1.17	0.2987	0.89	0.4475	0.94
2162		2162			1-adrenoyl-GPC (22:4)*	LC/MS pos late	52698								0.85	0.0921	1	0.9454	1.01	0.8285	0.96	0.554	1.01	0.8934	0.87	0.0494	0.99	0.8674	0.95	0.4977	0.84	0.0183	0.91	0.1881	1.01	0.8913	1.07	0.3894	1.01	0.0569	1.12	0.1931	1	0.9911	1.03	0.7515	1.2	0.0306	1.19
2163		2163			1-docosapentaenoyl-GPC (22:5n3)*	LC/MS pos late	37231								0.82	0.1948	0.88	0.2464	0.91	0.4092	0.86	0.1787	0.96	0.6975	0.77	0.0177	0.93	0.4909	1.15	0.2542	0.99	0.9254	1.06	0.6041	1.18	0.1838	1.33	0.0198	1.05	0.0105	1.24	0.1045	1.11	0.4382	1.13	0.3655	1.38	0.0178	1.29
2165		2165			1-docosapentaenoyl-GPC (22:5n6)*	LC/MS pos late	45675								0.78	0.1313	0.9	0.3485	0.92	0.4671	0.88	0.2845	0.95	0.6411	0.81	0.0734	0.94	0.6263	1.09	0.4932	0.89	0.3695	0.92	0.485	1.06	0.6685	1.15	0.2567	1.01	0.0748	1.26	0.1	1.06	0.6903	1.04	0.7747	1.29	0.0753	1.3
2166		2166			1-docosahexaenoyl-GPC (22:6)*	LC/MS pos late	33822		HMDB10404						0.88	0.3726	0.93	0.4702	0.93	0.4484	0.84	0.0759	0.88	0.1967	0.83	0.0614	0.91	0.3765	1.17	0.155	1.06	0.6278	1.11	0.3493	1.42	0.0022	1.47	0.0007	1.27	0.0002	1.24	0.0807	1.11	0.3832	1.06	0.6412	1.42	0.0062	1.45
2178		2178			1-palmitoyl-GPE (16:0)	LC/MS pos late	35631		HMDB11503	9547069					1.18	0.3119	1.41	0.0026	1.22	0.0755	1.35	0.0085	1.22	0.0891	0.95	0.6578	0.96	0.7246	0.88	0.3022	1.01	0.9514	1.19	0.1507	0.87	0.272	0.71	0.006	0.69	0.0087	1.05	0.7028	1.05	0.7346	1.36	0.022	0.9	0.4586	0.58
2179		2179			2-palmitoyl-GPE (16:0)*	LC/MS neg	45452		HMDB11503						1.02	0.9328	1.55	0.0154	1.48	0.0312	1.34	0.1094	1.56	0.0178	0.99	0.9532	0.96	0.8424	0.72	0.0875	0.72	0.0952	1.15	0.4596	0.65	0.0263	0.51	0.0006	0.47	0.0002	1.09	0.6992	1.05	0.824	1.51	0.0569	0.98	0.9377	0.46
2185		2185			1-stearoyl-GPE (18:0)	LC/MS pos late	42398		HMDB11130	9547068					1.07	0.6714	1.25	0.0336	1.17	0.1387	1.21	0.0664	1.26	0.0346	0.97	0.7412	1	0.9707	0.88	0.2531	0.9	0.3585	1.1	0.416	0.86	0.2072	0.77	0.0262	0.74	0.0227	1.02	0.848	0.99	0.9106	1.25	0.0842	1.02	0.903	0.69
2186		2186			2-stearoyl-GPE (18:0)*	LC/MS neg	41220		HMDB11129						0.87	0.514	1.37	0.0269	1.27	0.1019	1.28	0.0859	1.35	0.0405	1.04	0.7701	0.98	0.9032	0.73	0.043	0.72	0.0369	0.98	0.9012	0.71	0.0277	0.61	0.002	0.6	0.0006	1.14	0.4415	1.05	0.7975	1.44	0.0375	1.09	0.6144	0.69
2187		2187			1-oleoyl-GPE (18:1)	LC/MS pos late	35628		HMDB11506	9547071					1.08	0.6125	1.32	0.0132	1.24	0.0565	1.31	0.0193	1.34	0.0121	0.98	0.8608	1	0.994	0.8	0.0473	0.83	0.1101	1.03	0.8112	0.7	0.0018	0.63	6.3709e-05	0.58	8.3355e-06	0.98	0.8502	0.96	0.7361	1.24	0.0887	0.86	0.2491	0.54
2188		2188			2-oleoyl-GPE (18:1)*	LC/MS neg	45455		HMDB11476						1.21	0.3948	1.46	0.0174	1.27	0.1334	1.46	0.0192	1.56	0.0064	1.03	0.8569	1.04	0.8021	0.68	0.0185	0.73	0.0551	0.97	0.8323	0.56	0.0004	0.47	6.8355e-06	0.48	4.2836e-06	0.83	0.2866	0.77	0.1523	1.17	0.3911	0.72	0.0713	0.4
2189		2189			1-linoleoyl-GPE (18:2)*	LC/MS pos late	36600		HMDB11507	52925130					1.09	0.5683	1	0.9896	1.16	0.1446	1.25	0.0266	1.23	0.0428	1.08	0.4692	0.94	0.5481	1.06	0.5878	1.01	0.9529	1.16	0.1773	1.13	0.2509	1.23	0.053	1.19	0.3692	0.97	0.832	1.07	0.5455	1.33	0.0165	1.29	0.0378	1.09
2190		2190			2-linoleoyl-GPE (18:2)*	LC/MS neg	36593		HMDB11477						0.94	0.8159	1.05	0.79	1.18	0.4102	1.24	0.2725	1.49	0.0484	1.02	0.9136	1.11	0.6045	0.79	0.2345	0.87	0.466	1.13	0.5341	0.99	0.956	0.96	0.8191	1.06	0.8432	0.89	0.5906	1.09	0.7017	1.5	0.0665	1.57	0.042	1.13
2200		2200			1-arachidonoyl-GPE (20:4n6)*	LC/MS pos late	35186		HMDB11517	42607465					1.11	0.4621	1.18	0.0704	1.16	0.1106	1.05	0.6394	1.33	0.0035	0.99	0.935	1.06	0.5617	0.76	0.0115	0.76	0.0128	1.03	0.7705	0.81	0.0526	0.78	0.0213	0.73	0.0058	0.81	0.0844	0.8	0.0662	0.97	0.8221	0.97	0.7972	0.66
2201		2201			2-arachidonoyl-GPE (20:4)*	LC/MS neg	32815		HMDB11487						0.89	0.5717	1.39	0.0146	1.25	0.103	1.06	0.664	1.65	0.0003	1.14	0.3263	1.06	0.6769	0.63	0.0029	0.69	0.015	1.1	0.5512	0.68	0.0134	0.74	0.054	0.74	0.0057	0.98	0.9035	0.96	0.8114	1.3	0.1254	1.26	0.1815	0.83
2210		2210			1-docosahexaenoyl-GPE (22:6)*	LC/MS pos late	44633		HMDB11496						1.13	0.3977	1.15	0.1535	1.08	0.4469	1	0.9955	1.18	0.1033	0.95	0.6215	0.99	0.9353	0.84	0.1176	0.86	0.1868	1.13	0.3016	1.1	0.3958	1.06	0.6326	0.94	0.9166	0.85	0.2018	0.82	0.1178	0.99	0.9566	1.15	0.2769	0.83
2213		2213			1-palmitoyl-GPS (16:0)*	LC/MS neg	46130			9547100					1.55	0.11	1.91	0.001	1.4	0.0889	1.71	0.0071	1.61	0.0183	0.86	0.4417	1.07	0.7279	1.11	0.5922	1.41	0.0864	1.58	0.0223	0.96	0.8195	0.83	0.3533	0.73	0.4164	1.37	0.1559	1.27	0.28	1.74	0.0133	0.99	0.9708	0.47
2214		2214			1-stearoyl-GPS (18:0)*	LC/MS neg	45966			9547101					0.84	0.2432	1.39	0.0019	1.21	0.074	1.3	0.0147	1.23	0.0553	1.04	0.7211	0.98	0.8576	0.91	0.4388	1.12	0.326	1.2	0.1235	0.89	0.3285	0.83	0.114	0.84	0.0656	1.52	0.0016	1.62	0.0003	1.86	3.3864e-06	1.31	0.0401	1
2215		2215			1-oleoyl-GPS (18:1)	LC/MS neg	19260		HMDB61694	9547099					1.12	0.728	1.95	0.0016	1.6	0.0274	1.55	0.0398	1.87	0.0045	0.96	0.8478	0.96	0.8565	0.92	0.7277	0.81	0.4084	1.76	0.0274	0.68	0.1347	0.58	0.0375	0.59	0.0575	1.59	0.1019	1.16	0.5968	2.44	0.0019	1.14	0.6586	0.53
2217		2217			1-linoleoyl-GPS (18:2)*	LC/MS neg	43676								1.95	0.0721	2.11	0.0068	1.93	0.0178	2.19	0.0051	2.7	0.0005	1.42	0.2156	1.29	0.362	1.03	0.9088	0.96	0.8802	2.1	0.0046	0.85	0.5483	0.77	0.328	1.03	0.2272	1.11	0.7087	0.95	0.8685	2.35	0.0034	1.18	0.5678	0.53
2220		2220			1-palmitoyl-GPG (16:0)*	LC/MS neg	45970			3300276					1.26	0.4369	0.99	0.9622	1.07	0.739	1.58	0.0228	1.24	0.2844	0.93	0.7268	0.94	0.7656	1.02	0.9136	0.97	0.8926	0.89	0.6127	0.76	0.2217	0.51	0.0034	0.54	0.0186	0.81	0.3966	0.83	0.4451	1.12	0.6465	0.75	0.2579	0.43
2227		2227			1-palmitoyl-GPI (16:0)	LC/MS neg	35305		HMDB61695						0.84	0.1483	0.99	0.9466	0.99	0.9259	1.08	0.3652	1.06	0.5058	0.96	0.6346	0.93	0.433	0.96	0.6038	0.99	0.931	0.89	0.1521	0.92	0.328	0.99	0.8833	0.96	0.9611	1.13	0.2048	1.17	0.1034	1.13	0.1868	1.15	0.1348	1.14
2230		2230			1-stearoyl-GPI (18:0)	LC/MS neg	19324		HMDB61696						0.88	0.209	1	0.9644	0.95	0.4885	1.03	0.6574	1.01	0.9426	0.95	0.5208	0.91	0.2441	1.02	0.8322	1.1	0.2182	0.96	0.5767	1.02	0.8224	1.12	0.1539	1.08	0.0939	1.16	0.0912	1.19	0.0425	1.13	0.1525	1.17	0.0742	1.24
2231		2231			2-stearoyl-GPI (18:0)*	LC/MS neg	39223								0.88	0.2614	1.01	0.8657	0.99	0.9058	1.06	0.4367	1.03	0.6707	0.96	0.6388	0.93	0.3866	1	0.9504	1.07	0.4032	0.93	0.3587	0.98	0.7678	1.06	0.495	1.05	0.3084	1.14	0.1444	1.2	0.0444	1.12	0.2196	1.14	0.1432	1.18
2232		2232			1-oleoyl-GPI (18:1)*	LC/MS neg	36602								0.77	0.0776	0.95	0.6228	0.91	0.3691	1.03	0.7974	0.93	0.4878	0.94	0.5731	0.95	0.6347	1.04	0.7281	1.08	0.4498	0.93	0.4741	1.24	0.0448	1.46	0.0006	1.43	0.0001	1.28	0.0392	1.28	0.0398	1.24	0.0747	1.5	0.0009	1.87
2234		2234			1-linoleoyl-GPI (18:2)*	LC/MS neg	36594								0.83	0.2012	0.93	0.4814	0.91	0.3562	1.07	0.5263	0.99	0.9584	1.04	0.7125	0.93	0.5338	0.97	0.7914	1.14	0.2062	1.05	0.6129	1.53	7.7513e-05	1.73	4.858e-07	1.73	2.792e-06	1.09	0.4681	1.25	0.0596	1.36	0.0094	1.84	6.0562e-07	2.09
2238		2238			1-arachidonoyl-GPI (20:4)*	LC/MS neg	34214		HMDB61690						0.71	0.0227	0.89	0.2439	0.9	0.3186	0.86	0.1517	0.85	0.1403	0.94	0.538	0.94	0.5904	0.99	0.9558	0.94	0.5958	0.92	0.4685	1.44	0.0013	1.66	1.0815e-05	1.68	5.0541e-07	1.24	0.0851	1.19	0.1538	1.12	0.3756	1.73	1.8251e-05	2.36
2322		2322		Plasmalogen	1-palmityl-2-oleoyl-GPC (O-16:0/18:1)*	LC/MS pos late	52717								0.97	0.7114	0.88	0.0552	0.88	0.0712	0.9	0.145	0.93	0.3146	0.81	0.0024	0.88	0.0816	1.19	0.012	1.11	0.1223	1.02	0.7883	1.07	0.339	1.11	0.1392	1.01	0.0015	1.08	0.3154	1.02	0.834	0.95	0.5354	1.03	0.6912	1.04
2329		2329			1-(1-enyl-palmitoyl)-2-docosahexaenoyl-GPC (P-16:0/22:6)*	LC/MS pos late	52630								0.62	0.0156	0.87	0.2935	0.96	0.7825	0.8	0.1024	0.91	0.521	0.86	0.2666	1.01	0.9636	1.45	0.0101	1.36	0.0333	1.42	0.0154	2.24	7.085e-08	2.78	1.8607e-11	2.29	9.3695e-11	2.02	1.7852e-05	2.1	6.0195e-06	1.82	0.0002	3.29	3.264e-12	3.67
2331		2331			1-(1-enyl-palmitoyl)-2-oleoyl-GPE (P-16:0/18:1)*	LC/MS pos late	52477		HMDB11342						0.85	0.434	1.02	0.8919	1.11	0.4695	1.02	0.9087	1.37	0.0328	0.96	0.7637	1.16	0.3195	0.87	0.3758	0.96	0.7792	1.06	0.7136	1.4	0.0403	1.5	0.0126	1.54	0.0034	1.04	0.815	1.25	0.2113	1.27	0.1808	2.25	1.0473e-05	1.82
2333		2333			1-(1-enyl-palmitoyl)-2-palmitoyl-GPC (P-16:0/16:0)*	LC/MS pos late	52716		HMDB11206	11146967					0.84	0.1602	0.88	0.123	0.89	0.1958	0.92	0.3156	0.98	0.8507	0.84	0.0559	0.93	0.3952	1.13	0.1829	1.1	0.2634	1.05	0.6024	1.18	0.0602	1.23	0.02	1.16	0.0005	1.17	0.116	1.17	0.1135	1.14	0.1917	1.38	0.0014	1.37
2334		2334			1-(1-enyl-palmitoyl)-2-palmitoleoyl-GPC (P-16:0/16:1)*	LC/MS pos late	52713		HMDB11207						0.76	0.2684	0.9	0.5184	0.75	0.0964	0.96	0.8348	0.91	0.6086	0.66	0.0189	0.86	0.3835	1.13	0.5185	1.15	0.4715	0.93	0.7084	1.3	0.1774	1.61	0.0154	1.13	0.0062	1.34	0.1727	1.14	0.5398	1.19	0.4284	1.57	0.0386	1.5
2335		2335			1-(1-enyl-palmitoyl)-2-arachidonoyl-GPE (P-16:0/20:4)*	LC/MS pos late	52673		HMDB11352						0.83	0.2601	1	0.9755	1.02	0.8302	0.9	0.3438	1.05	0.6792	0.97	0.8228	1.19	0.145	1.24	0.0787	1.4	0.0054	1.65	4.3647e-05	2.39	8.449e-12	2.35	1.9039e-11	2.56	7.5e-14	1.49	0.0033	1.72	6.7341e-05	1.78	2.6857e-05	3.01	2.2e-14	3.07
2336		2336			1-(1-enyl-palmitoyl)-2-docosahexaenoyl-GPE (P-16:0/22:6)*	LC/MS pos late	52672		HMDB05780	5283497					0.97	0.8827	0.85	0.2323	0.92	0.5364	0.88	0.342	1.05	0.7253	0.94	0.6555	1.23	0.123	1.24	0.1238	1.43	0.0106	1.51	0.0033	2.36	2.978e-09	2.44	8.6963e-10	2.36	3.128e-10	1.09	0.5854	1.35	0.052	1.37	0.0444	2.55	7.2971e-09	2.42
2337		2337			1-(1-enyl-palmitoyl)-2-oleoyl-GPC (P-16:0/18:1)*	LC/MS pos late	52478								0.76	0.0212	0.86	0.0535	0.91	0.2377	0.89	0.1645	0.97	0.689	0.88	0.1205	0.96	0.6174	1.16	0.0933	1.08	0.3895	1.05	0.6164	1.17	0.08	1.21	0.0328	1.18	0.0014	1.31	0.0077	1.29	0.0117	1.23	0.0417	1.48	0.0001	1.54
2340		2340			1-(1-enyl-stearoyl)-2-linoleoyl-GPE (P-18:0/18:2)*	LC/MS pos late	52748		HMDB11376						0.99	0.9633	1	0.976	1.04	0.7293	1.08	0.4169	1.17	0.1202	1.2	0.0774	0.95	0.5986	1.04	0.7445	1.01	0.9338	1.05	0.7075	1.28	0.0407	1.41	0.0048	1.54	0.0378	1.04	0.7476	1.05	0.701	1.14	0.3214	1.52	0.0024	1.56
2343		2343			1-(1-enyl-palmitoyl)-2-arachidonoyl-GPC (P-16:0/20:4)*	LC/MS pos late	52689		HMDB11220						0.75	0.0183	0.97	0.7014	1.04	0.6107	0.91	0.2837	0.98	0.7969	0.95	0.5549	1.04	0.6186	1.09	0.3281	1.03	0.7111	1.12	0.2252	1.48	2.0388e-05	1.6	4.5774e-07	1.51	6.4241e-07	1.41	0.0008	1.44	0.0004	1.36	0.0027	1.93	4.9844e-10	2.01
2344		2344			1-(1-enyl-palmitoyl)-2-linoleoyl-GPC (P-16:0/18:2)*	LC/MS pos late	52682		HMDB11211						0.75	0.0521	0.86	0.1228	0.91	0.3532	0.91	0.3733	0.95	0.5829	0.9	0.2933	0.98	0.8341	1.26	0.0381	1.32	0.0123	1.32	0.0128	1.71	2.1337e-06	1.95	5.909e-09	1.78	2.6551e-09	1.43	0.0037	1.59	0.0002	1.6	0.0002	2.15	2.734e-09	2.36
2345		2345			1-(1-enyl-palmitoyl)-2-myristoyl-GPC (P-16:0/14:0)*	LC/MS pos late	52715		HMDB11203						0.73	0.0941	0.69	0.0071	0.93	0.5943	0.85	0.2548	0.97	0.8491	0.92	0.5365	0.84	0.2033	1.38	0.0158	1.21	0.1591	1.2	0.1798	1.35	0.0284	1.54	0.0016	1.49	0.0004	1.31	0.0719	1.54	0.0043	1.4	0.0245	1.8	0.0001	2.05
2346		2346			1-(1-enyl-stearoyl)-2-arachidonoyl-GPC (P-18:0/20:4)	LC/MS pos late	52613		HMDB11253						0.85	0.4	1.08	0.5735	1.06	0.6772	0.93	0.6203	0.95	0.7389	1.02	0.9169	1.11	0.4837	1.16	0.3257	1.16	0.3012	1.31	0.0664	1.96	9.5861e-06	2.07	1.8218e-06	2.04	4.686e-06	1.48	0.0182	1.46	0.0221	1.45	0.0256	2.21	3.2124e-06	2.41
2348		2348			1-(1-enyl-stearoyl)-2-arachidonoyl-GPE (P-18:0/20:4)*	LC/MS pos late	52475		HMDB05779	9547058					0.82	0.3207	0.98	0.8993	0.96	0.7492	0.85	0.2438	1	0.9847	0.98	0.9009	1.24	0.1291	1.57	0.0035	1.78	0.0002	2.05	4.1794e-06	3.09	3.68e-12	3.12	2.647e-12	3.39	3.9e-14	1.88	0.0003	2.07	2.6012e-05	2.13	1.3606e-05	3.78	2.97e-13	4.14
2354		2354			1-(1-enyl-stearoyl)-2-linoleoyl-GPC (P-18:0/18:2)*	LC/MS pos late	52712		HMDB11244						1.26	0.3559	0.82	0.2237	0.88	0.4485	1.04	0.8357	0.85	0.336	0.82	0.2679	0.96	0.7978	1.87	0.0009	1.89	0.0008	1.82	0.0014	2.88	5.4075e-08	3.05	1.073e-08	2.58	5.0165e-09	1.21	0.3507	1.32	0.1824	1.51	0.0503	1.94	0.0019	2.06
2355		2355			1-(1-enyl-stearoyl)-2-oleoyl-GPC (P-18:0/18:1)	LC/MS pos late	52612		HMDB11243						0.99	0.953	0.88	0.3946	0.93	0.652	0.78	0.1073	0.94	0.6891	0.94	0.6841	0.87	0.3839	1.77	0.0014	1.64	0.0059	2.11	3.4933e-05	2.25	9.5205e-06	1.91	0.0004	1.88	0.0001	1.58	0.0223	1.55	0.0287	1.67	0.0105	2.14	0.0002	1.9
2360		2360		Lysoplasmalogen	1-palmityl-GPC (O-16:0)	LC/MS pos late	20458			3983					1.04	0.7832	1.03	0.7353	0.96	0.7054	1.07	0.4842	0.97	0.7446	0.73	0.0031	0.79	0.0283	1.06	0.5899	1.1	0.3618	0.94	0.5586	0.87	0.1858	0.92	0.4253	0.67	0.415	1.05	0.6589	1.02	0.8917	0.97	0.8134	0.81	0.07	0.65
2361		2361			1-stearyl-GPC (O-18:0)*	LC/MS pos late	52703		HMDB11149	2733532					1.02	0.8856	1.01	0.9002	0.94	0.5568	1.12	0.2642	0.99	0.9578	0.78	0.0174	0.82	0.0507	1.08	0.4376	1.1	0.3312	0.93	0.4282	0.8	0.0231	0.85	0.0934	0.65	0.0606	1.07	0.5297	1.02	0.881	1.02	0.8904	0.78	0.0238	0.64
2363		2363			1-(1-enyl-palmitoyl)-GPC (P-16:0)*	LC/MS pos late	52474		HMDB10407	10917802					0.61	0.0122	1.25	0.093	1.09	0.5486	1.17	0.2412	1	0.9772	0.81	0.1192	0.78	0.0727	1.14	0.394	1.47	0.01	1.31	0.0681	1.29	0.0913	1.37	0.0361	1.05	0.0783	2.34	6.6969e-07	2.62	2.0683e-08	2.53	6.3011e-08	2.11	1.3434e-05	1.73
2364		2364			1-(1-enyl-palmitoyl)-GPE (P-16:0)*	LC/MS pos late	39270								0.89	0.5796	1.39	0.0285	1.32	0.0632	1.27	0.1163	1.32	0.069	1.02	0.9068	0.99	0.9407	1	0.9844	1.08	0.6325	1.47	0.0159	1.03	0.8689	1	0.9763	0.87	0.3358	1.57	0.0118	1.61	0.0077	2.09	4.0068e-05	1.53	0.0183	0.98
2365		2365			1-(1-enyl-oleoyl)-GPC (P-18:1)*	LC/MS pos late	52701		HMDB10408						0.97	0.9022	0.97	0.8736	1.18	0.3591	1.18	0.361	1.02	0.9205	0.96	0.8243	0.94	0.7494	1.68	0.0085	1.48	0.0466	1.37	0.1138	1.27	0.2349	1.05	0.8049	0.89	0.7049	1.69	0.0175	1.81	0.0075	1.66	0.0211	1.33	0.1971	0.92
2366		2366			1-(1-enyl-oleoyl)-GPE (P-18:1)*	LC/MS neg	44621								1.06	0.7988	1.53	0.0068	1.43	0.0245	1.42	0.0272	1.67	0.0017	1.02	0.9105	1.16	0.3777	0.91	0.569	0.92	0.6471	1.29	0.1436	0.68	0.0274	0.62	0.0059	0.59	0.0021	1.31	0.1552	1.25	0.2431	1.73	0.0046	1.08	0.7041	0.56
2367		2367			1-(1-enyl-stearoyl)-GPC (P-18:0)*	LC/MS pos late	52702		HMDB13122						0.57	0.0285	1.3	0.1423	0.99	0.9355	1.22	0.2628	0.88	0.4863	0.92	0.6476	0.71	0.066	1.65	0.0108	2.51	4.4498e-06	1.71	0.0063	2.02	0.0005	2.27	4.923e-05	1.72	0.0018	3.78	4.4625e-09	4.36	1.1497e-10	3.7	7.7884e-09	3.14	4.7128e-07	3.03
2368		2368			1-(1-enyl-stearoyl)-GPE (P-18:0)*	LC/MS pos late	39271								0.81	0.3338	1.42	0.0234	1.37	0.0435	1.28	0.1136	1.33	0.0786	1.01	0.9329	0.99	0.9699	0.94	0.7181	1.07	0.6654	1.46	0.0245	1.13	0.4712	1.09	0.5967	1.01	0.9605	1.66	0.0066	1.83	0.0013	2.32	9.3159e-06	1.86	0.0011	1.25
2371		2371		Glycerolipid Metabolism	glycerol	LC/MS neg	15122	C00116	HMDB00131	753					2.49	0.0071	0.74	0.204	0.57	0.0203	0.71	0.1566	0.91	0.6975	1.05	0.8517	0.9	0.6655	1.61	0.0552	2.02	0.0048	1.71	0.0308	1.6	0.0603	0.73	0.2109	0.96	0.7225	0.48	0.0076	0.46	0.0053	0.49	0.0095	0.58	0.0543	0.38
2372		2372			glycerol 3-phosphate	LC/MS pos early	43847	C00093	HMDB00126	754					1.67	0.0049	1.04	0.76	0.86	0.2356	1.03	0.7962	1.1	0.4648	1	0.9791	1.03	0.8201	1.24	0.1204	1.44	0.0087	1.35	0.0297	1.01	0.9213	0.73	0.0233	0.78	0.0649	0.77	0.0909	0.74	0.0543	0.84	0.2432	0.67	0.0095	0.47
2377		2377			glycerophosphoglycerol	LC/MS polar	48857	C03274		439964					1.29	0.2805	0.88	0.4153	0.83	0.2458	1.04	0.8254	1.08	0.6452	1	0.9838	0.94	0.7029	1.29	0.1569	1.38	0.0792	1.17	0.3759	1.03	0.864	1.1	0.6155	1.05	0.7956	0.88	0.5159	0.88	0.5262	0.94	0.7648	0.86	0.4668	0.81
2378		2378		Monoacylglycerol	1-myristoylglycerol (14:0)	LC/MS neg	35625	C01885	HMDB11561	79050					0.71	0.2322	0.56	0.0041	0.77	0.2086	0.79	0.2371	0.93	0.7294	0.93	0.7444	0.82	0.3513	0.83	0.3933	0.64	0.0458	0.73	0.1633	0.39	2.8126e-05	0.37	1.0682e-05	0.3	8.9529e-07	0.66	0.0921	0.71	0.1589	0.82	0.4211	0.51	0.0073	0.43
2381		2381			1-palmitoylglycerol (16:0)	LC/MS neg	21127		HMDB31074	14900					1.04	0.8573	0.85	0.2957	0.79	0.1427	1.04	0.8022	0.82	0.224	0.87	0.3928	0.87	0.4129	0.88	0.4626	0.74	0.0917	0.67	0.0282	0.55	0.0012	0.48	7.3935e-05	0.37	2.9797e-06	0.71	0.0917	0.56	0.0041	0.67	0.0482	0.43	5.3163e-05	0.35
2382		2382			1-palmitoleoylglycerol (16:1)*	LC/MS neg	52431		HMDB11565						0.67	0.3204	0.7	0.1895	0.64	0.1057	0.54	0.0232	0.72	0.2414	0.58	0.0514	0.86	0.5773	0.63	0.1429	0.52	0.0382	0.73	0.3048	0.29	0.0001	0.2	9.3095e-07	0.13	4.2267e-06	0.66	0.2422	0.5	0.049	0.58	0.1227	0.31	0.0011	0.2
2385		2385			1-oleoylglycerol (18:1)	LC/MS neg	21184		HMDB11567	5283468					1.12	0.5436	0.93	0.5592	0.89	0.3921	1.03	0.8486	0.93	0.5723	0.83	0.1582	0.84	0.1996	0.83	0.1727	0.73	0.0244	0.73	0.0271	0.45	4.1683e-08	0.35	2.457e-12	0.29	1.98e-12	0.68	0.0152	0.58	0.0006	0.67	0.011	0.37	1.5897e-09	0.26
2386		2386			1-linoleoylglycerol (18:2)	LC/MS neg	27447			5283469					1.15	0.4814	1.09	0.4981	1.06	0.6374	1.09	0.4914	1.26	0.0877	0.93	0.575	0.84	0.2126	0.83	0.206	0.83	0.2074	1.03	0.8663	0.53	4.2682e-05	0.44	1.2672e-07	0.38	1.3764e-08	0.79	0.1539	0.77	0.1156	0.98	0.8988	0.58	0.0016	0.33
2391		2391			1-dihomo-linolenylglycerol (20:3)	LC/MS neg	48341								1.52	0.1747	1.95	0.0012	1.61	0.0223	1.55	0.0347	2	0.0012	0.95	0.8197	0.86	0.4814	0.67	0.0872	0.54	0.0091	0.66	0.0845	0.18	7.099e-12	0.17	3.448e-12	0.15	4.18e-13	0.86	0.5611	0.57	0.0345	0.68	0.1453	0.24	1.4287e-07	0.1
2392		2392			1-arachidonylglycerol (20:4)	LC/MS neg	34397	C13857	HMDB11549	5282281					1.58	0.0681	1.84	0.0003	1.64	0.004	1.29	0.1303	1.61	0.0066	0.82	0.2572	0.9	0.5355	0.8	0.2423	0.66	0.0286	0.94	0.7262	0.31	7.9188e-09	0.25	6.553e-12	0.22	6.3675e-11	0.93	0.7462	0.68	0.0735	0.77	0.2143	0.32	3.02e-07	0.14
2397		2397			2-palmitoylglycerol (16:0)	LC/MS neg	33419		HMDB11533	123409					0.83	0.5491	0.86	0.4575	0.74	0.1279	0.94	0.7756	1.05	0.7938	1.01	0.9424	0.86	0.4545	0.89	0.6189	0.82	0.4202	0.65	0.0692	0.51	0.0066	0.53	0.0097	0.42	0.0003	0.92	0.7577	0.73	0.2402	0.73	0.2446	0.65	0.1141	0.5
2400		2400			2-oleoylglycerol (18:1)	LC/MS neg	21232		HMDB11537	5319879					0.97	0.9069	0.94	0.7258	0.8	0.1928	1.01	0.9337	0.99	0.9688	0.91	0.5979	0.87	0.4089	0.79	0.2056	0.69	0.0454	0.67	0.0332	0.41	4.5799e-06	0.35	9.4019e-08	0.29	5.1409e-09	0.77	0.2034	0.57	0.0073	0.7	0.0879	0.42	5.8071e-05	0.3
2401		2401			2-linoleoylglycerol (18:2)	LC/MS neg	32506		HMDB11538	5365676					1.26	0.2612	1.03	0.8161	1.18	0.2158	1.14	0.3402	1.24	0.1252	0.9	0.4626	1.07	0.6182	0.86	0.3552	0.78	0.1267	0.99	0.9747	0.54	0.0002	0.41	5.4602e-08	0.39	3.0047e-07	0.71	0.0526	0.74	0.088	0.9	0.5568	0.53	0.0006	0.31
2433		2433		Diacylglycerol	palmitoyl-linoleoyl-glycerol (16:0/18:2) [1]*	LC/MS pos late	52633		HMDB07103	9543695					1.36	0.1867	0.83	0.2462	0.82	0.2315	1.03	0.8655	0.85	0.3282	0.99	0.9638	1.01	0.9443	1.39	0.0517	1.59	0.0064	1.19	0.3022	2.01	6.3123e-05	1.78	0.0009	1.86	0.0003	0.85	0.3951	0.97	0.8529	0.9	0.5915	1.26	0.2318	1.37
2434		2434			palmitoyl-linoleoyl-glycerol (16:0/18:2) [2]*	LC/MS pos late	52634		HMDB07103						1.02	0.9446	0.75	0.095	0.75	0.0889	1.05	0.7826	0.72	0.0628	0.85	0.3497	0.83	0.2931	1.32	0.0934	1.29	0.1193	1.03	0.8596	1.69	0.0018	1.69	0.0018	1.5	0.0007	0.98	0.8938	0.95	0.7721	1.06	0.7424	1.2	0.3261	1.47
2452		2452			oleoyl-linoleoyl-glycerol (18:1/18:2) [1]	LC/MS pos late	46798		HMDB07219						1.3	0.2056	0.91	0.5367	0.86	0.3136	0.98	0.8811	0.74	0.0434	1	0.9897	1.02	0.8713	1.2	0.2421	1.21	0.2175	1.03	0.8292	1.71	0.0007	1.47	0.0138	1.63	0.0019	0.84	0.3157	0.8	0.1982	0.78	0.1433	0.97	0.8435	1.25
2453		2453			oleoyl-linoleoyl-glycerol (18:1/18:2) [2]	LC/MS pos late	46799		HMDB07219						0.99	0.9521	0.83	0.1887	0.71	0.0192	0.93	0.6113	0.72	0.0267	0.84	0.2336	0.86	0.3029	1.16	0.3256	1.25	0.1257	1.04	0.8109	1.68	0.0005	1.54	0.0039	1.42	0.0004	0.96	0.8281	0.89	0.4986	0.97	0.8655	1.22	0.2333	1.44
2457		2457			linoleoyl-linoleoyl-glycerol (18:2/18:2) [1]*	LC/MS pos late	54968		HMDB07248						0.79	0.3726	0.87	0.4599	0.87	0.4753	1.2	0.3369	0.89	0.5276	0.98	0.9262	0.99	0.9548	1.13	0.5468	1.28	0.2115	1.12	0.5568	2.14	0.0002	2.26	5.4699e-05	2.19	7.1038e-05	1.24	0.3205	1.42	0.1132	1.7	0.0159	2.4	0.0001	2.78
2495		2495		Sphingolipid Synthesis	sphinganine	LC/MS pos late	17769	C00836	HMDB00269	3126					1.89	0.0024	1.59	0.0026	1.34	0.0553	1.42	0.0227	1.26	0.1378	0.99	0.9356	1	0.9839	1.23	0.1586	1.29	0.082	1.29	0.0873	1.05	0.76	0.83	0.219	1.03	0.7586	1.04	0.832	0.92	0.6113	0.97	0.848	0.7	0.0319	0.55
2496		2496			sphinganine-1-phosphate	LC/MS pos late	52605		HMDB01383	520					1.19	0.2581	1.18	0.1407	1.28	0.0324	1.2	0.1213	1.31	0.0226	1.12	0.3359	1.13	0.2857	1.27	0.0243	1.35	0.0041	1.31	0.0095	1.21	0.0764	1.28	0.019	1.46	0.0114	1.26	0.0473	1.46	0.0014	1.32	0.0173	1.33	0.017	1.23
2501		2501		Dihydroceramides	N-palmitoyl-sphinganine (d18:0/16:0)	LC/MS pos late	52604		HMDB11760	5283572					1.05	0.7161	0.87	0.1432	0.93	0.4566	0.95	0.5969	1.04	0.6604	0.82	0.0475	0.83	0.0528	1.18	0.0672	1.17	0.0828	1.22	0.0286	1.07	0.4704	1.08	0.3821	0.97	0.0692	0.98	0.8523	1.04	0.694	1.11	0.3136	1.06	0.5457	0.93
2502		2502			N-stearoyl-sphinganine (d18:0/18:0)*	LC/MS pos late	1759			5283573					0.97	0.8592	0.75	0.0375	0.72	0.0191	0.6	0.0005	0.73	0.0298	0.66	0.0042	0.59	0.0003	1.25	0.0294	1.3	0.0105	1.41	0.001	1.39	0.0017	1.36	0.0032	0.99	0.0001	0.96	0.7374	0.96	0.732	0.88	0.2454	1.05	0.6813	1.02
2509		2509		Ceramides	N-palmitoyl-sphingosine (d18:1/16:0)	LC/MS pos late	44877		HMDB04949	5283564					0.96	0.7789	0.93	0.4813	1.08	0.4361	1.1	0.3796	1.1	0.3851	0.88	0.2448	0.83	0.0757	1.15	0.2252	1.06	0.6079	1.13	0.2682	0.93	0.5257	0.85	0.1538	0.8	0.3551	1.11	0.3985	1.2	0.1501	1.29	0.0404	1.06	0.6229	0.83
2513		2513			N-stearoyl-sphingosine (d18:1/18:0)*	LC/MS pos late	54979		HMDB04950	5283565					1.11	0.4027	0.93	0.4235	0.91	0.2846	0.95	0.5597	1.05	0.566	0.84	0.0517	0.9	0.2348	1.13	0.1356	1.15	0.0972	1.17	0.0677	1	0.9787	0.88	0.1461	0.84	0.9749	0.96	0.6442	0.95	0.5663	1	0.9721	0.95	0.5935	0.76
2519		2519			N-palmitoyl-sphingadienine (d18:2/16:0)*	LC/MS pos late	57416								1.09	0.6824	1.11	0.4554	1.19	0.2227	1.48	0.0059	1.43	0.0135	0.94	0.6748	1	0.9915	0.98	0.8802	0.92	0.5704	1.02	0.8945	0.64	0.0032	0.51	1.3937e-05	0.54	0.0003	1	0.9973	1.01	0.9725	1.39	0.0488	0.84	0.3031	0.49
2520		2520			N-stearoyl-sphingadienine (d18:2/18:0)*	LC/MS pos late	57417								0.91	0.6919	0.96	0.7923	1.12	0.4708	1.24	0.1863	1.18	0.3104	0.8	0.1598	0.81	0.1881	1.03	0.8431	0.87	0.4029	1.06	0.719	0.69	0.0309	0.5	5.6244e-05	0.46	0.0015	1.09	0.6642	1.07	0.7369	1.44	0.0562	0.89	0.5449	0.5
2521		2521			N-behenoyl-sphingadienine (d18:2/22:0)*	LC/MS pos late	57372								1.19	0.249	0.99	0.9138	1.07	0.5039	1.12	0.3004	1.22	0.0655	1.02	0.8274	0.99	0.9492	1.17	0.1618	1.14	0.2485	1.26	0.0346	1	0.994	0.85	0.1329	0.95	0.5026	0.97	0.8053	1.03	0.8346	1.19	0.1638	1.03	0.8141	0.8
2535		2535			ceramide (d18:1/14:0, d16:1/16:0)*	LC/MS pos late	57432								1.02	0.9008	0.96	0.7665	1.16	0.265	1.4	0.0101	1.37	0.0193	0.96	0.7864	0.97	0.8027	1.07	0.6166	0.99	0.9165	0.99	0.9423	0.66	0.0044	0.56	8.1888e-05	0.59	0.0008	1.01	0.953	1.11	0.4976	1.36	0.0551	0.89	0.4479	0.58
2536		2536			ceramide (d18:1/17:0, d17:1/18:0)*	LC/MS pos late	57434								1.47	0.0764	1	0.9875	1.11	0.5039	1.23	0.191	1.3	0.1041	1.02	0.9188	1.06	0.7116	1.23	0.1729	1.27	0.1222	1.27	0.1152	0.96	0.7815	0.73	0.0401	0.87	0.3094	0.84	0.3079	0.96	0.8089	1.07	0.6972	0.85	0.3471	0.59
2538		2538			ceramide (d18:1/20:0, d16:1/22:0, d20:1/18:0)*	LC/MS pos late	57440								1.21	0.0986	0.87	0.1095	0.97	0.678	0.97	0.7425	1.07	0.4168	0.91	0.2966	0.94	0.4811	1.28	0.0019	1.26	0.0038	1.24	0.0072	1.08	0.3094	0.97	0.7063	0.99	0.2997	0.93	0.406	1.01	0.9267	1	0.9903	0.96	0.6818	0.82
2539		2539			ceramide (d16:1/24:1, d18:1/22:1)*	LC/MS pos late	57437								1.07	0.6209	0.86	0.1163	0.99	0.8792	0.97	0.7814	1.11	0.3004	0.88	0.2146	0.98	0.8645	1.22	0.0369	1.14	0.1622	1.18	0.0757	0.93	0.4609	0.76	0.0044	0.8	0.2819	0.98	0.8375	1.05	0.6273	1.08	0.4779	0.97	0.7588	0.75
2540		2540			ceramide (d18:2/24:1, d18:1/24:2)*	LC/MS pos late	57443								1.05	0.6587	0.91	0.2353	0.99	0.905	0.93	0.3622	1.11	0.2115	0.93	0.4036	0.98	0.7897	1.2	0.0222	1.14	0.1049	1.34	0.0003	1.22	0.0134	1.17	0.0473	1.17	0.0047	1.04	0.6531	1.07	0.4246	1.18	0.0589	1.29	0.0052	1.12
2544		2544		Hexosylceramides (HCER)	glycosyl-N-palmitoyl-sphingosine (d18:1/16:0)	LC/MS pos late	53013								1.29	0.0179	1.01	0.8811	0.97	0.6815	0.94	0.4246	0.99	0.8557	0.83	0.0222	0.91	0.2496	1.21	0.01	1.28	0.0009	1.28	0.0007	1.41	6.356e-06	1.36	4.1072e-05	1.28	1.2599e-08	0.95	0.5136	0.96	0.6009	0.93	0.3882	1.07	0.3932	0.99
2545		2545			glycosyl-N-stearoyl-sphingosine (d18:1/18:0)	LC/MS pos late	52234								1.22	0.278	0.78	0.068	0.86	0.2751	0.88	0.3546	0.85	0.2504	0.64	0.0013	0.73	0.0216	1.22	0.1427	1.11	0.4316	0.94	0.6433	1.17	0.2368	1.12	0.3917	0.82	0.0637	0.78	0.0901	0.78	0.0991	0.68	0.0093	0.82	0.1806	0.67
2571		2571		Lactosylceramides (LCER)	lactosyl-N-palmitoyl-sphingosine (d18:1/16:0)	LC/MS pos late	53010								0.9	0.3213	0.88	0.1191	0.92	0.2668	0.94	0.4072	0.95	0.5665	0.82	0.0167	0.83	0.0255	0.98	0.8527	0.96	0.6408	0.97	0.7403	0.99	0.8877	1.08	0.3334	0.92	0.1904	0.97	0.7659	0.98	0.8612	1.02	0.8477	1.05	0.5694	1.02
2575		2575			lactosyl-N-nervonoyl-sphingosine (d18:1/24:1)*	LC/MS pos late	57370								1.12	0.6131	0.7	0.0271	0.91	0.5641	0.82	0.23	0.96	0.7808	0.75	0.0783	0.83	0.2668	1.38	0.0656	1.11	0.5483	1.14	0.4529	1.13	0.4924	1.16	0.4168	1.01	0.0901	0.86	0.4595	0.9	0.593	0.84	0.3618	0.96	0.8351	0.9
2582		2582		Dihydrosphingomyelins	myristoyl dihydrosphingomyelin (d18:0/14:0)*	LC/MS pos late	57365		HMDB12085						0.89	0.362	0.82	0.05	1.02	0.8514	0.95	0.6119	0.97	0.7652	0.84	0.0845	0.9	0.2818	1.24	0.0107	1.15	0.0873	1.05	0.5365	1.12	0.1881	1.19	0.0365	1.13	0.0005	1.14	0.1481	1.32	0.0031	1.12	0.2084	1.22	0.0369	1.26
2583		2583			palmitoyl dihydrosphingomyelin (d18:0/16:0)*	LC/MS pos late	52434			9939965					1.02	0.8038	0.92	0.1718	0.94	0.3048	0.95	0.3725	0.91	0.1222	0.83	0.0018	0.9	0.0909	1.18	0.0052	1.2	0.0033	1.14	0.0323	1.23	0.0007	1.24	0.0005	1.13	4.6475e-07	1.07	0.3102	1.1	0.1524	1.06	0.4086	1.1	0.1689	1.11
2584		2584			behenoyl dihydrosphingomyelin (d18:0/22:0)*	LC/MS pos late	57331		HMDB12091						1.21	0.0621	0.88	0.1009	0.97	0.6912	0.88	0.0952	0.86	0.0634	0.86	0.0662	0.84	0.0355	1.37	3.4274e-06	1.33	1.9209e-05	1.32	4.1531e-05	1.43	1.7451e-07	1.44	1.294e-07	1.3	4.682e-09	1	0.9494	1.07	0.3631	0.95	0.5311	1.02	0.785	1.07
2585		2585			sphingomyelin (d18:0/18:0, d19:0/17:0)*	LC/MS pos late	57473		HMDB12087						1.04	0.7363	0.93	0.3884	0.88	0.1722	0.87	0.1283	0.83	0.0415	0.76	0.0024	0.83	0.0409	1.13	0.1539	1.15	0.1	1.13	0.1372	1.25	0.0077	1.2	0.0332	1.01	0.0008	1	0.9772	0.98	0.7892	0.95	0.5748	1	0.9975	0.97
2586		2586			sphingomyelin (d18:0/20:0, d16:0/22:0)*	LC/MS pos late	57476								1.14	0.2758	0.84	0.0449	0.99	0.8761	0.8	0.0106	0.85	0.0631	0.82	0.0293	0.85	0.0719	1.32	0.0012	1.21	0.0276	1.22	0.0202	1.32	0.0017	1.28	0.0045	1.17	5.4705e-05	0.98	0.8006	1.05	0.6331	0.86	0.1055	0.98	0.8289	1.03
2587		2587		Sphingomyelins	palmitoyl sphingomyelin (d18:1/16:0)	LC/MS pos late	37506			9939941					1.04	0.2502	1	0.9676	0.99	0.7284	1.01	0.5411	1	0.8492	0.95	0.0222	0.98	0.4506	1.07	0.0049	1.07	0.0033	1.02	0.335	1.03	0.1717	1.02	0.2987	1	0.0131	1.03	0.2519	1.02	0.3636	1	0.9886	0.99	0.7192	0.97
2589		2589			stearoyl sphingomyelin (d18:1/18:0)	LC/MS pos late	19503	C00550	HMDB01348	6453725					1.05	0.3901	0.97	0.4397	0.99	0.8205	1.01	0.8418	0.99	0.8377	0.95	0.191	0.98	0.6131	1.02	0.5281	0.99	0.8702	0.95	0.1856	0.96	0.2453	0.88	0.0014	0.9	0.2352	0.95	0.2206	0.94	0.1507	0.91	0.0378	0.9	0.0219	0.86
2590		2590			behenoyl sphingomyelin (d18:1/22:0)*	LC/MS pos late	48492		HMDB12103						1.15	0.0742	0.91	0.0748	0.93	0.1784	0.9	0.0698	0.96	0.4894	0.91	0.0819	0.98	0.7025	1.33	2.4191e-06	1.32	3.3338e-06	1.21	0.0016	1.21	0.0013	1.14	0.0315	1.15	0.0001	1.05	0.4738	1.07	0.3189	0.95	0.4275	1.02	0.8238	1
2591		2591			tricosanoyl sphingomyelin (d18:1/23:0)*	LC/MS pos late	52436		HMDB12105						1.24	0.015	0.99	0.8893	0.98	0.8114	1	0.9433	1.05	0.4668	0.98	0.78	1.01	0.9143	1.24	0.0002	1.32	2.9771e-06	1.19	0.0027	1.23	0.0004	1.25	0.0002	1.28	8.6285e-06	1	0.9392	1.05	0.4461	0.96	0.5233	1.05	0.4781	1.04
2592		2592			lignoceroyl sphingomyelin (d18:1/24:0)	LC/MS pos late	57330								1.2	0.0103	0.92	0.1181	0.99	0.7772	0.95	0.3255	0.99	0.8923	0.94	0.2795	0.99	0.7795	1.35	1.247e-08	1.38	1.28e-09	1.31	4.0144e-07	1.36	1.2497e-08	1.29	1.7146e-06	1.31	2.0051e-09	1.04	0.5257	1.13	0.0312	1.03	0.591	1.12	0.0514	1.08
2593		2593			sphingomyelin (d18:2/18:1)*	LC/MS pos late	57474								0.72	0.0268	0.89	0.2943	0.83	0.0994	1	0.9925	0.95	0.6752	0.86	0.1803	0.99	0.9282	1.03	0.8153	1.07	0.541	0.87	0.1976	0.91	0.3921	0.9	0.327	0.88	0.8343	1.28	0.0411	1.24	0.0701	1.22	0.1017	1.22	0.1066	1.23
2594		2594			sphingomyelin (d18:2/23:1)*	LC/MS pos late	57482								1.07	0.6746	1.01	0.9394	0.95	0.6742	0.95	0.6859	1.06	0.6348	0.92	0.5077	1.07	0.6232	1	0.9884	1.01	0.9426	0.95	0.5956	0.99	0.8843	1	0.9723	1.04	0.2094	0.95	0.6159	0.89	0.3077	0.84	0.1239	0.98	0.858	0.97
2595		2595			sphingomyelin (d18:2/24:2)*	LC/MS pos late	57479								0.93	0.5173	0.94	0.5082	0.96	0.6828	0.9	0.2095	0.98	0.8445	0.96	0.6594	0.99	0.9199	0.95	0.4681	0.94	0.4194	0.99	0.8961	1.16	0.0558	1.14	0.1032	1.17	0.015	0.96	0.6497	0.98	0.7795	0.96	0.5985	1.23	0.0187	1.26
2596		2596			sphingomyelin (d17:1/14:0, d16:1/15:0)*	LC/MS pos late	62152								0.93	0.785	0.84	0.3342	0.9	0.5721	0.93	0.6862	1.01	0.9601	1.07	0.7224	0.94	0.7239	1.49	0.0299	1.59	0.011	1.14	0.482	1.1	0.6025	1.2	0.3282	1.19	0.5409	1.34	0.1503	1.54	0.0343	1.13	0.5441	1.19	0.3993	1.28
2597		2597			sphingomyelin (d18:1/14:0, d16:1/16:0)*	LC/MS pos late	42463		HMDB12097	11433862					0.9	0.3114	0.88	0.0917	0.99	0.9311	0.98	0.8263	1.02	0.8045	0.93	0.3696	0.94	0.4372	1.18	0.0164	1.11	0.1449	0.97	0.6582	0.93	0.3271	0.99	0.8342	0.98	0.5131	1.15	0.0708	1.22	0.0111	1.06	0.4723	1.06	0.489	1.08
2598		2598			sphingomyelin (d18:2/14:0, d18:1/14:1)*	LC/MS pos late	47154								0.77	0.0809	0.88	0.2378	1.04	0.6997	0.98	0.8413	1.05	0.6629	0.92	0.4317	0.97	0.7547	1.14	0.2448	1.12	0.3127	0.96	0.6945	0.94	0.5443	0.98	0.8867	1.01	0.3743	1.3	0.0313	1.52	0.0007	1.22	0.1027	1.28	0.047	1.32
2599		2599			sphingomyelin (d17:1/16:0, d18:1/15:0, d16:1/17:0)*	LC/MS pos late	52433								1.15	0.1573	1.01	0.8797	0.98	0.8352	1.04	0.6043	1.05	0.5393	0.91	0.2591	0.98	0.8527	1.2	0.0039	1.2	0.005	1.03	0.6421	1.03	0.6543	1.11	0.1057	1.07	0.0138	1.06	0.4466	1.02	0.7776	0.93	0.3129	0.94	0.371	0.93
2601		2601			sphingomyelin (d18:2/16:0, d18:1/16:1)*	LC/MS pos late	42459								0.89	0.1679	0.98	0.7946	0.94	0.3397	0.96	0.5253	0.99	0.8738	0.89	0.0794	0.95	0.4443	1.06	0.3498	1.07	0.3009	0.98	0.7021	0.96	0.4909	0.97	0.6036	0.95	0.3726	1.18	0.0215	1.13	0.076	1.06	0.4269	1.07	0.3557	1.07
2602		2602			sphingomyelin (d18:1/17:0, d17:1/18:0, d19:1/16:0)	LC/MS pos late	52615								1.15	0.1225	1.02	0.7636	0.98	0.7881	1.01	0.8966	1.07	0.3519	0.94	0.3774	1	0.966	1.15	0.0138	1.22	0.0009	1.13	0.0426	1.1	0.1134	1.07	0.2599	1.1	0.0074	1.03	0.692	1.04	0.572	0.99	0.8557	1.02	0.7522	0.96
2603		2603			sphingomyelin (d18:1/18:1, d18:2/18:0)	LC/MS pos late	37529		HMDB12101	6443882					0.95	0.4534	1	0.9316	0.92	0.0786	0.95	0.3483	0.97	0.5486	0.94	0.2556	1.01	0.8664	0.94	0.1348	0.94	0.1343	0.91	0.0237	0.87	0.0017	0.78	2.9966e-08	0.81	0.0003	0.98	0.673	0.9	0.0307	0.91	0.0461	0.89	0.0143	0.85
2604		2604			sphingomyelin (d18:1/19:0, d19:1/18:0)*	LC/MS pos late	57475								1.23	0.0526	0.99	0.8799	1.04	0.6417	1.07	0.4002	1.13	0.1619	0.98	0.8244	1.08	0.3509	1.19	0.0092	1.17	0.0178	1.01	0.8228	0.96	0.5386	0.9	0.1349	1	0.8248	0.96	0.5406	0.99	0.9048	0.89	0.1062	0.88	0.0909	0.81
2605		2605			sphingomyelin (d18:1/20:0, d16:1/22:0)*	LC/MS pos late	48490		HMDB12102						1.11	0.2235	0.89	0.0518	0.97	0.6361	0.96	0.5301	1.03	0.5933	0.95	0.399	1.04	0.5747	1.22	0.0009	1.14	0.0285	0.99	0.8397	0.95	0.4275	0.9	0.0752	0.98	0.6487	0.98	0.7953	1	0.9808	0.86	0.024	0.89	0.0853	0.88
2606		2606			sphingomyelin (d18:1/20:1, d18:2/20:0)*	LC/MS pos late	48491								1	0.9731	1	0.9773	1.02	0.6407	1.03	0.5908	1.05	0.3497	0.99	0.8364	1.05	0.3627	1	0.9638	0.97	0.4993	0.92	0.075	0.9	0.0213	0.83	9.2438e-05	0.91	0.0745	0.99	0.9116	0.99	0.8427	0.94	0.2615	0.94	0.2269	0.91
2607		2607			sphingomyelin (d18:1/20:2, d18:2/20:1, d16:1/22:2)*	LC/MS pos late	57481								0.98	0.9494	0.87	0.4313	0.9	0.5794	0.89	0.5204	0.83	0.3234	0.83	0.3156	0.97	0.8729	0.94	0.7127	0.93	0.6907	1.07	0.6846	1.19	0.3186	0.97	0.8689	0.92	0.5509	0.83	0.3133	0.86	0.4147	0.97	0.855	1	0.9959	0.93
2608		2608			sphingomyelin (d18:1/21:0, d17:1/22:0, d16:1/23:0)*	LC/MS pos late	52495								1.17	0.1634	0.98	0.7949	1.02	0.8346	1.07	0.4586	1.14	0.1291	1.06	0.5246	1.07	0.4558	1.21	0.0089	1.2	0.01	1	0.9699	0.94	0.4138	0.97	0.6561	1.06	0.9593	1.01	0.8941	1.05	0.5429	0.91	0.2462	0.92	0.3277	0.91
2609		2609			sphingomyelin (d18:2/21:0, d16:2/23:0)*	LC/MS pos late	57480								1.1	0.562	1.06	0.6379	1.08	0.5736	1.17	0.2327	1.26	0.0739	1.03	0.8161	1.17	0.2284	1.1	0.3929	1.07	0.5194	0.84	0.106	0.8	0.0389	0.78	0.022	0.91	0.2501	1.06	0.6376	1.05	0.6988	0.89	0.3401	0.92	0.4845	0.83
2610		2610			sphingomyelin (d18:1/22:1, d18:2/22:0, d16:1/24:1)*	LC/MS pos late	48493		HMDB12104						1.05	0.5962	0.92	0.1589	0.96	0.5	0.95	0.4191	1.02	0.7757	0.94	0.2882	1.02	0.7801	1.16	0.0125	1.1	0.1248	0.98	0.745	0.95	0.4173	0.9	0.0994	0.95	0.8733	1.02	0.7331	1.01	0.9088	0.89	0.0949	0.93	0.2637	0.9
2611		2611			sphingomyelin (d18:1/22:2, d18:2/22:1, d16:1/24:2)*	LC/MS pos late	57477								0.96	0.6796	0.89	0.1608	0.96	0.673	0.91	0.2656	1	0.9635	0.94	0.4497	0.94	0.4626	1.03	0.6899	0.98	0.717	1	0.9518	1.04	0.6216	1.08	0.2914	1.07	0.0583	0.95	0.5222	0.98	0.8284	0.95	0.5324	1.09	0.2838	1.12
2612		2612			sphingomyelin (d18:2/23:0, d18:1/23:1, d17:1/24:1)*	LC/MS pos late	52435								1.09	0.3623	1.03	0.7392	0.97	0.7279	1	0.9498	1.07	0.3966	0.97	0.6593	1.03	0.7299	1.12	0.0717	1.14	0.0421	1.01	0.8656	0.99	0.9296	1	0.9981	1.02	0.4294	1.05	0.4685	1.02	0.8311	0.93	0.3058	0.97	0.6852	0.93
2613		2613			sphingomyelin (d18:1/24:1, d18:2/24:0)*	LC/MS pos late	47153		HMDB12107						1.08	0.3392	0.94	0.3149	0.96	0.5383	0.91	0.1272	0.97	0.5502	0.88	0.0315	0.96	0.4637	1.24	0.0004	1.21	0.0017	1.15	0.022	1.16	0.0173	1.07	0.256	1.06	0.0024	1.09	0.2326	1.08	0.2494	0.97	0.6892	1.03	0.6269	0.98
2614		2614			sphingomyelin (d18:2/24:1, d18:1/24:2)*	LC/MS pos late	52437								0.99	0.8608	0.95	0.4005	0.94	0.3242	0.9	0.0745	0.99	0.8475	0.91	0.1389	0.99	0.8351	1.08	0.1939	1.05	0.4403	1.03	0.5893	1.08	0.2082	1.08	0.2038	1.07	0.0091	1.04	0.5281	1	0.9871	0.94	0.3584	1.08	0.243	1.09
2615		2615			sphingomyelin (d18:1/25:0, d19:0/24:1, d20:1/23:0, d19:1/24:0)*	LC/MS pos late	57478								1.68	0.0022	0.81	0.0915	1.16	0.2488	1.01	0.949	1.08	0.5465	1.05	0.6869	0.96	0.7762	2.14	3.2022e-10	2.2	7.5573e-11	2.34	3.037e-12	2.64	8e-15	2.63	9e-15	2.79	6e-15	1.03	0.7951	1.52	0.0014	1.41	0.0086	1.7	6.8835e-05	1.67
2640		2640		Sphingosines	sphingosine	LC/MS pos late	17747	C00319	HMDB00252	5353955					1.9	0.0027	1.53	0.0052	1.39	0.0335	1.61	0.002	1.23	0.1797	0.98	0.9124	1.06	0.6935	1.26	0.1298	1.31	0.0813	1.24	0.1621	1.06	0.692	0.76	0.079	0.97	0.9136	1.02	0.9174	0.96	0.789	1.05	0.7567	0.69	0.0332	0.51
2642		2642			sphingosine 1-phosphate	LC/MS pos late	34445	C06124	HMDB00277	5283560					1.01	0.9628	1.23	0.0162	1.17	0.071	1.15	0.1079	1.22	0.0233	1.1	0.2863	1.08	0.3986	1.06	0.4843	1.14	0.1169	1.15	0.0983	1.08	0.3367	1.11	0.2296	1.22	0.1994	1.3	0.0052	1.33	0.0025	1.31	0.0036	1.32	0.0034	1.22
2648		2648			hexadecasphingosine (d16:1)*	LC/MS pos late	57428								0.69	0.0519	0.91	0.4614	0.99	0.9529	1	0.9951	0.9	0.4169	0.74	0.0212	0.87	0.3022	1.19	0.2333	1.21	0.1999	1.23	0.1586	1.06	0.6876	1.52	0.0056	1.14	0.004	1.58	0.0062	1.74	0.0009	1.79	0.0005	1.38	0.0523	1.65
2656		2656		Mevalonate Metabolism	3-hydroxy-3-methylglutarate	LC/MS polar	531	C03761	HMDB00355	1662					0.86	0.2951	1.08	0.4094	1.04	0.703	1.07	0.4748	1.12	0.27	1.14	0.1875	1.05	0.6161	0.81	0.0696	0.83	0.0929	0.8	0.0459	0.76	0.0181	0.66	0.0004	0.91	0.0441	1.03	0.8414	1	0.9922	1	0.9691	0.99	0.9389	1.05
2670		2670		Sterol	desmosterol	LC/MS pos late	6065	C01802	HMDB02719	439577					0.91	0.6958	1.01	0.9316	1.12	0.4514	1.04	0.7777	0.97	0.8611	0.94	0.6729	0.94	0.6823	0.98	0.9138	1.12	0.5157	1.16	0.4025	0.89	0.507	0.93	0.6728	0.93	0.9484	1.09	0.6737	1.38	0.1059	1.32	0.1558	0.95	0.7761	1.01
2671		2671			cholesterol	LC/MS pos late	63	C00187	HMDB00067	11025495					1.13	0.05	0.97	0.4493	0.94	0.1579	1	0.9615	1	0.963	0.97	0.4857	1	0.9164	1.16	0.0028	1.16	0.0024	1.05	0.3213	1.09	0.0926	1.08	0.1436	1.11	0.0067	0.99	0.8472	0.96	0.4955	0.92	0.1479	0.96	0.4666	0.98
2682		2682			7-alpha-hydroxy-3-oxo-4-cholestenoate (7-Hoca)	LC/MS neg	36776	C17337	HMDB12458	3081085					1.02	0.9228	0.98	0.878	0.93	0.5156	0.92	0.4538	1.01	0.9514	0.96	0.7459	1.1	0.4459	1.04	0.7393	1.11	0.4405	1.24	0.1099	1.39	0.015	2.03	2.3328e-07	1.89	7.8852e-07	1.01	0.9486	1.01	0.9528	1.11	0.4692	1.37	0.0343	1.86
2695		2695			4-cholesten-3-one	LC/MS pos late	38125	C00599	HMDB00921	91477					1.29	0.0422	1.11	0.22	0.95	0.5596	1.28	0.0054	1.08	0.3941	1.02	0.8175	1.15	0.1305	1.06	0.5559	1.27	0.0111	0.94	0.4796	0.96	0.6975	0.94	0.5306	1.05	0.7523	0.91	0.3688	0.93	0.5107	0.93	0.479	0.81	0.0415	0.81
2715		2715			7-hydroxycholesterol (alpha or beta)	LC/MS pos late	47890		HMDB06119	107722					1.08	0.1792	1.01	0.776	0.96	0.3813	1.03	0.471	0.93	0.1019	0.96	0.3237	0.97	0.491	1.08	0.077	1.23	1.2975e-05	1.05	0.2995	0.98	0.6089	0.91	0.0482	0.92	0.3802	1.01	0.8168	1.09	0.0922	1	0.9441	0.84	0.0009	0.85
2717		2717		Pregnenolone Steroids	pregnenolone sulfate	LC/MS neg	38170		HMDB00774	105074					0.22	5.6838e-05	0.79	0.4064	0.69	0.1809	0.61	0.0749	0.73	0.2615	0.87	0.6191	0.7	0.2216	0.45	0.0016	0.55	0.0187	0.43	0.0009	0.36	6.6205e-05	0.28	8.8247e-07	0.28	1.3224e-05	1.61	0.0916	1.71	0.0572	1.17	0.5747	1.17	0.5824	1.26
2727		2727			21-hydroxypregnenolone disulfate	LC/MS neg	46115			134595					0.41	0.0024	1.05	0.8067	0.7	0.1094	0.74	0.1639	0.74	0.1788	0.65	0.0566	0.73	0.1683	0.52	0.0014	0.62	0.0179	0.62	0.0184	0.66	0.0436	0.51	0.001	0.4	0.0159	1.35	0.1836	1.06	0.7854	1.12	0.6248	1.2	0.425	0.97
2733		2733			pregnenediol sulfate (C21H34O5S)*	LC/MS neg	32619								0.34	0.0001	0.82	0.3542	0.78	0.2494	0.92	0.6903	0.86	0.4984	0.77	0.2242	0.72	0.1355	0.63	0.0123	0.77	0.155	0.63	0.0132	0.53	0.0009	0.51	0.0004	0.42	0.0013	1.54	0.0389	1.79	0.0053	1.73	0.0089	1.37	0.13	1.25
2734		2734			pregnenediol disulfate (C21H34O8S2)*	LC/MS neg	32562								0.47	0.0058	0.85	0.4595	0.81	0.3236	0.76	0.2011	0.8	0.3138	0.71	0.1127	0.8	0.3228	0.71	0.0415	0.74	0.0745	0.78	0.1503	0.82	0.2367	0.64	0.0085	0.56	0.1633	1.28	0.1924	1.27	0.2137	1.26	0.2233	1.39	0.0861	1.18
2754		2754		Progestin Steroids	5alpha-pregnan-3beta,20alpha-diol disulfate	LC/MS neg	37198								0.71	0.2767	1.11	0.6622	0.95	0.8421	0.78	0.3272	0.91	0.6952	0.69	0.1358	0.82	0.4357	0.95	0.7793	1.04	0.8249	1.14	0.4906	1.24	0.273	1.19	0.3887	0.95	0.1026	1.48	0.0742	1.4	0.1293	1.26	0.2944	1.58	0.0394	1.33
2776		2776		Corticosteroids	cortisol	LC/MS pos early	1712	C00735	HMDB00063	5754					0.56	0.0573	0.71	0.0928	1.03	0.905	0.88	0.546	0.86	0.4818	0.92	0.7028	0.98	0.9304	0.9	0.6351	0.88	0.5816	1.13	0.5907	1.1	0.6925	1.04	0.8646	1.03	0.6253	1.13	0.6369	1.61	0.0633	1.78	0.0255	1.68	0.0457	1.84
2795		2795		Androgenic Steroids	dehydroepiandrosterone sulfate (DHEA-S)	LC/MS neg	32425	C04555	HMDB01032	12594					0.46	0.0229	0.77	0.3319	0.81	0.442	0.73	0.2364	0.81	0.4315	0.78	0.3581	0.64	0.1016	0.64	0.0338	0.76	0.1927	0.7	0.0884	0.52	0.0026	0.45	0.0002	0.4	0.0018	1.06	0.7954	1.33	0.2216	1.09	0.7022	0.91	0.7016	0.86
2796		2796			16a-hydroxy DHEA 3-sulfate	LC/MS neg	38168								0.39	0.0001	0.96	0.8495	0.76	0.1756	0.8	0.2523	0.79	0.2505	0.78	0.2122	0.97	0.8918	0.48	6.0901e-07	0.57	0.0001	0.52	8.1714e-06	0.49	1.3796e-06	0.35	9.18e-12	0.36	1.9769e-07	1.2	0.2627	1.13	0.4376	1.07	0.6633	1	0.9846	0.93
2816		2816			androstenediol (3beta,17beta) disulfate (1)	LC/MS neg	37202	C04295	HMDB03818	87120982					0.8	0.48	0.98	0.9294	1.22	0.4586	0.92	0.7554	0.79	0.3746	0.83	0.5031	0.87	0.6208	0.78	0.1875	0.74	0.1019	0.76	0.1329	0.87	0.4389	0.62	0.0104	0.58	0.0513	0.96	0.8438	1.13	0.5509	0.87	0.5131	0.85	0.4477	0.73
2817		2817			androstenediol (3beta,17beta) disulfate (2)	LC/MS neg	37203	C04295	HMDB03818	87120982					0.53	0.0334	0.93	0.7567	0.87	0.5436	0.83	0.4289	0.74	0.2173	0.67	0.1039	0.9	0.6756	0.52	0.0007	0.48	0.0002	0.46	4.83e-05	0.49	0.0002	0.32	8.4504e-09	0.29	1.6144e-05	0.92	0.6976	0.79	0.2679	0.72	0.1166	0.69	0.0802	0.55
2845		2845			andro steroid monosulfate C19H28O6S (1)*	LC/MS neg	32827	C04555	HMDB02759						0.43	0.0003	1.03	0.8577	0.9	0.5523	0.92	0.6283	0.96	0.8429	0.88	0.4977	1.07	0.7218	0.4	3.2237e-09	0.42	2.4952e-08	0.38	4.0161e-10	0.33	1.564e-12	0.24	0	0.29	2.121e-12	0.96	0.7937	0.88	0.4547	0.8	0.1918	0.73	0.0597	0.67
2870		2870		Primary Bile Acid Metabolism	cholate	LC/MS neg	22842	C00695	HMDB00619	221493					0.68	0.2343	1.09	0.7024	1.5	0.072	0.91	0.6826	1.25	0.3347	1.41	0.1296	1.39	0.1535	0.74	0.2043	0.59	0.0296	0.82	0.4236	0.69	0.1312	0.68	0.1182	0.75	0.0095	1.17	0.5531	1.3	0.3369	1.1	0.717	1.26	0.3911	1.1
2871		2871			glycocholate	LC/MS neg	18476	C01921	HMDB00138	10140					0.89	0.7572	1.04	0.8915	1.14	0.6558	0.85	0.572	0.97	0.9302	0.89	0.6853	1.24	0.467	1.16	0.5889	1.22	0.4732	1.71	0.0559	1.99	0.0155	1.59	0.1032	1.87	0.0091	1.36	0.3196	1.57	0.1504	1.64	0.1138	2.19	0.0137	2.11
2872		2872			taurocholate	LC/MS neg	18497	C05122	HMDB00036	6675					0.87	0.7526	1.12	0.7349	1.4	0.3194	1.17	0.6401	1.02	0.9517	0.73	0.3631	1.05	0.8808	0.85	0.605	0.76	0.3908	0.98	0.9532	1.16	0.65	1.05	0.8783	1.22	0.1181	1.1	0.8005	1.23	0.5682	1.33	0.4307	1.37	0.3903	1.41
2873		2873			chenodeoxycholate	LC/MS neg	1563	C02528	HMDB00518	10133					1.02	0.949	1.15	0.4417	1.23	0.2488	0.92	0.6284	1.05	0.775	0.93	0.689	1.02	0.933	1.25	0.2247	1.44	0.0443	1.52	0.0212	1.47	0.0368	1.7	0.0041	1.78	0.0004	1.41	0.0916	1.75	0.0061	1.37	0.1195	1.52	0.0406	1.75
2874		2874			glycochenodeoxycholate	LC/MS neg	32346	C05466	HMDB00637	12544					0.81	0.4725	0.93	0.7046	0.88	0.517	0.92	0.6867	0.89	0.5722	0.96	0.8275	0.97	0.8714	1.07	0.7586	1.03	0.8926	1	0.9919	0.99	0.9777	1.29	0.236	1.08	0.5803	1.22	0.4107	1.11	0.6626	1.13	0.6074	1.09	0.7277	1.32
2875		2875			taurochenodeoxycholate	LC/MS neg	18494	C05465	HMDB00951	387316					0.79	0.5106	1.02	0.9345	1.16	0.571	1.23	0.4224	0.94	0.8095	0.8	0.3877	0.93	0.7763	0.84	0.5083	0.7	0.1653	0.65	0.0928	0.64	0.0875	0.92	0.7574	0.79	0.996	1.09	0.7599	1.03	0.9223	1.01	0.9606	0.76	0.3475	1
2887		2887			glycochenodeoxycholate 3-sulfate	LC/MS neg	52974								0.88	0.68	0.82	0.3353	1.07	0.7427	1.39	0.1246	0.85	0.4659	0.75	0.1936	0.93	0.7337	1.13	0.6046	0.98	0.9366	0.71	0.1614	1.08	0.7646	1.24	0.3923	1.14	0.0939	1.05	0.8449	1.2	0.5049	1.13	0.6624	1.05	0.8716	1.3
2890		2890		Secondary Bile Acid Metabolism	deoxycholate	LC/MS neg	1114	C04483	HMDB00626	222528					0.77	0.2251	0.8	0.1323	0.99	0.9346	1.27	0.113	1.26	0.1316	1.01	0.9714	0.92	0.5919	0.73	0.0482	0.65	0.0088	0.68	0.0171	0.67	0.0138	0.76	0.0941	0.69	0.0221	0.76	0.119	0.84	0.326	1.12	0.5359	1.09	0.6326	0.9
2903		2903			glycolithocholate sulfate*	LC/MS neg	32620	C11301	HMDB02639	72222					1.18	0.6471	0.99	0.9701	1.16	0.5398	0.95	0.8245	1.63	0.0534	1.12	0.6582	0.98	0.9403	1.26	0.404	1.24	0.4342	1.4	0.2153	1.53	0.1254	1.67	0.0638	1.9	0.0561	1.06	0.8588	1.22	0.5102	1.13	0.6958	2.11	0.0157	1.61
2905		2905			taurolithocholate 3-sulfate	LC/MS neg	36850	C03642	HMDB02580	440071					1.01	0.9651	1.07	0.632	1.07	0.6642	0.96	0.7854	1.16	0.3528	1.06	0.7075	0.98	0.9036	1.07	0.6909	1.14	0.4599	1.21	0.2884	1.24	0.231	1.33	0.1219	1.53	0.044	1.14	0.5057	1.21	0.3457	1.15	0.4886	1.42	0.0822	1.52
2910		2910			glycoursodeoxycholate	LC/MS neg	39379		HMDB00708	12310288					0.55	0.2631	1.07	0.8512	0.8	0.5452	0.86	0.6885	0.81	0.5829	0.58	0.1601	0.66	0.2768	1.37	0.4193	1.4	0.388	1.68	0.1818	1.38	0.4102	3.02	0.005	1.25	0.0511	2.64	0.025	2.01	0.1076	2.6	0.0275	2.02	0.1087	2.26
2912		2912			tauroursodeoxycholate	LC/MS neg	39378		HMDB00874	9848818					0.75	0.2041	1.09	0.5622	1.2	0.2271	1.05	0.7267	0.9	0.5109	0.83	0.243	0.95	0.726	0.99	0.9335	0.89	0.485	0.94	0.7148	1.07	0.7054	1.13	0.485	0.99	0.3311	1.43	0.0653	1.42	0.0726	1.32	0.1554	1.28	0.2024	1.32
2919		2919			hyocholate	LC/MS neg	34093	C17649	HMDB00760	92805					0.41	0.0059	1.08	0.7248	1.04	0.8578	0.9	0.6336	0.84	0.4512	0.92	0.738	0.91	0.705	0.47	0.0014	0.34	8.2605e-06	0.34	6.2113e-06	0.3	8.5531e-07	0.32	3.2519e-06	0.28	7.4041e-07	1.24	0.4183	0.87	0.6016	0.74	0.2483	0.62	0.0689	0.67
2920		2920			glycohyocholate	LC/MS neg	42574								1.02	0.9681	1.03	0.9137	0.84	0.5528	0.89	0.6861	0.67	0.1937	0.58	0.069	0.64	0.1456	0.78	0.3956	0.73	0.2879	0.68	0.1943	0.72	0.2635	0.93	0.8028	0.7	0.5099	0.79	0.4759	0.6	0.1231	0.6	0.1141	0.48	0.0253	0.69
2929		2929			glycocholenate sulfate*	LC/MS neg	32599								0.85	0.4674	1.16	0.4076	1.19	0.3283	1.25	0.2002	1.16	0.4045	1.1	0.6002	1.08	0.6695	0.86	0.3224	0.79	0.1166	0.8	0.1319	0.93	0.6527	1.1	0.5184	1.09	0.977	1.17	0.3475	1.1	0.5605	1.18	0.3397	1.28	0.154	1.29
2930		2930			taurocholenate sulfate*	LC/MS neg	32807								0.84	0.5469	1.11	0.5893	1.42	0.0829	1.59	0.022	1.1	0.6378	0.83	0.3506	0.87	0.4997	0.72	0.1056	0.59	0.0112	0.53	0.0021	0.6	0.0155	0.78	0.2436	0.76	0.6826	0.95	0.8068	1	0.9888	1	0.9945	0.79	0.3031	0.9
3506	Nucleotide	3506	Nucleotide	Purine Metabolism, (Hypo)Xanthine/Inosine containing	inosine 5'-monophosphate (IMP)	LC/MS pos early	2133	C00130	HMDB00175	8582					1.21	0.4359	1.03	0.8718	1.14	0.4536	0.79	0.1584	0.96	0.8065	1.07	0.7056	1.11	0.5475	0.96	0.828	0.89	0.5208	1.01	0.9786	1.07	0.7391	1.02	0.9037	1.03	0.8405	0.81	0.3259	0.83	0.376	0.65	0.0426	0.84	0.4187	0.85
3507		3507			inosine	LC/MS neg	1123	C00294	HMDB00195	6021					1.24	0.4604	1.15	0.4655	1.23	0.2863	0.91	0.6357	1.23	0.2885	0.87	0.4763	1.01	0.9643	0.87	0.5171	0.6	0.0236	0.77	0.2386	0.37	1.324e-05	0.36	8.6092e-06	0.31	7.0041e-06	0.81	0.3828	0.6	0.0407	0.57	0.023	0.37	8.9151e-05	0.25
3508		3508			hypoxanthine	LC/MS neg	3127	C00262	HMDB00157	790					1.2	0.4995	1.4	0.0641	1.42	0.0559	1.46	0.0391	1.13	0.5261	0.97	0.8615	1.01	0.9693	0.9	0.5896	0.8	0.2697	0.87	0.4744	0.62	0.0204	0.55	0.0038	0.47	0.0004	1.05	0.8365	0.95	0.8206	1.06	0.8059	0.58	0.0192	0.39
3509		3509			xanthine	LC/MS polar	3147	C00385	HMDB00292	1188					1.15	0.6187	1.41	0.0833	1.42	0.0826	1.56	0.0276	1.19	0.4016	1.1	0.6275	1.1	0.6363	0.69	0.0839	0.7	0.0952	0.78	0.2474	0.58	0.0103	0.36	2.6144e-06	0.41	6.0728e-06	0.85	0.4829	0.86	0.5329	1.06	0.8123	0.59	0.0295	0.36
3514		3514			N1-methylinosine	LC/MS pos early	48351		HMDB02721	65095					0.75	0.1843	1.05	0.7374	1.02	0.9075	1.15	0.3246	0.99	0.9339	0.79	0.1189	0.92	0.5889	0.76	0.0867	0.71	0.0377	0.74	0.0663	0.74	0.0627	0.8	0.184	0.62	0.1335	1.05	0.7755	0.96	0.828	1.14	0.4845	0.96	0.8435	0.82
3517		3517			urate	LC/MS neg	1604	C00366	HMDB00289	1175					0.94	0.7479	1.03	0.8365	1.09	0.5366	1.09	0.5308	1.07	0.6205	0.91	0.4885	1.05	0.7024	1.02	0.8851	1.08	0.6089	1.11	0.4817	1.28	0.0888	1.27	0.1071	1.25	0.0327	1.12	0.4973	1.24	0.1777	1.28	0.127	1.46	0.0212	1.33
3519		3519			allantoin	LC/MS polar	1107	C02350	HMDB00462	204					1.07	0.5839	1.1	0.2571	1.11	0.2344	1.23	0.0213	1.14	0.1524	0.93	0.4395	1.06	0.5497	0.93	0.3866	1.03	0.7016	0.98	0.8114	0.91	0.2723	0.87	0.125	0.83	0.1819	0.96	0.6497	1.07	0.4674	1.12	0.2413	0.96	0.7125	0.77
3520		3520			allantoic acid	LC/MS polar	33434	C00499	HMDB01209	203					0.81	0.1152	1	0.9578	1.07	0.4838	1.07	0.4746	1.05	0.5876	0.91	0.3348	1.12	0.2457	1.03	0.7789	1.09	0.3561	1.06	0.5246	1.01	0.886	0.91	0.3454	0.93	0.8646	1.27	0.0248	1.43	0.0007	1.4	0.0017	1.31	0.0111	1.14
3524		3524		Purine Metabolism, Adenine containing	adenosine 5'-diphosphate (ADP)	LC/MS polar	3108	C00008	HMDB01341	6022					0.69	0.2238	0.8	0.2744	0.89	0.5945	0.81	0.3167	1.15	0.5145	1.03	0.8915	0.81	0.335	1.09	0.7067	1.1	0.6848	1.19	0.4531	1.27	0.2926	2.05	0.002	1.68	0.0353	1.26	0.3708	1.42	0.1717	1.39	0.1969	2.12	0.0039	2.42
3525		3525			adenosine 5'-monophosphate (AMP)	LC/MS pos early	32342	C00020	HMDB00045	6083					0.72	0.1863	1	0.981	1.16	0.3625	0.94	0.7141	1.06	0.7426	0.98	0.8918	0.95	0.7729	0.83	0.3389	0.73	0.1044	0.87	0.479	0.98	0.9071	1.08	0.6841	1.03	0.7719	1.15	0.5274	1.17	0.463	1.14	0.5506	1.43	0.1028	1.43
3529		3529			adenosine-2',3'-cyclic monophosphate	LC/MS neg	37467	C02353	HMDB11616	2024					1.26	0.3535	0.93	0.6747	0.91	0.5525	0.97	0.8765	0.96	0.8307	1	0.9883	0.99	0.9756	1.18	0.388	1.27	0.2117	1.17	0.423	1.01	0.9449	0.95	0.7904	0.95	0.7904	0.88	0.5311	0.91	0.6729	0.9	0.631	0.78	0.2418	0.75
3532		3532			adenosine	LC/MS pos early	555	C00212	HMDB00050	60961					0.91	0.5742	1.09	0.4719	1.09	0.4658	1.08	0.5076	1.15	0.2508	0.96	0.7632	1.06	0.6398	0.9	0.3923	0.88	0.314	0.87	0.2637	0.75	0.0259	0.72	0.0117	0.74	0.0437	1.08	0.6151	1.06	0.7009	1.03	0.8194	0.95	0.7153	0.82
3533		3533			adenine	LC/MS pos early	554	C00147	HMDB00034	190					0.85	0.1436	0.88	0.0969	0.93	0.3558	0.94	0.4397	1.01	0.9485	0.91	0.2494	0.94	0.4081	1.19	0.0371	1.22	0.0207	1.15	0.0922	1.37	0.0002	1.72	8.1456e-10	1.61	1.8275e-10	1.24	0.0245	1.33	0.0024	1.28	0.0094	1.62	6.4294e-07	1.89
3539		3539			N6-methyladenosine	LC/MS pos early	37114		HMDB04044	1869					0.64	0.2082	0.49	0.006	0.49	0.0063	0.35	9.9448e-05	0.9	0.6868	0.98	0.9374	0.99	0.9602	1.3	0.2823	1.18	0.4886	1.43	0.1456	1.41	0.1624	1.81	0.0169	1.95	0.0057	0.99	0.9574	0.89	0.6806	0.78	0.3698	1.97	0.0143	3.03
3551		3551			2'-deoxyadenosine 5'-monophosphate	LC/MS neg	46333	C00360	HMDB00905	12599					0.58	0.0547	1.04	0.8377	1.31	0.2087	1.26	0.2936	1.48	0.0745	1.15	0.5285	1.16	0.5112	0.88	0.5115	0.73	0.0966	0.62	0.01	0.59	0.0051	0.75	0.1269	0.7	0.0082	1.59	0.027	1.65	0.016	1.33	0.1702	1.5	0.0559	1.19
3554		3554			5'-deoxy-5'-(methylsulfinyl)adenosine*	LC/MS pos early	62801			165114					0.69	0.0494	1.08	0.5918	1.26	0.0999	1.05	0.7386	1.02	0.8876	0.92	0.539	0.92	0.5776	1.01	0.9264	0.89	0.4084	0.89	0.3875	0.82	0.1581	0.99	0.924	0.81	0.3631	1.59	0.0024	1.64	0.0012	1.36	0.0436	1.22	0.1845	1.18
3558		3558			N6-succinyladenosine	LC/MS pos early	48130		HMDB00912	165243					0.89	0.1513	1.05	0.323	1	0.9367	1.07	0.2437	0.99	0.8877	1	0.9397	0.95	0.416	0.97	0.6021	1.01	0.826	0.93	0.266	1.15	0.0276	1.29	7.4301e-05	1.32	1.9072e-05	1.15	0.051	1.14	0.0552	1.12	0.1147	1.28	0.0005	1.49
3560		3560		Purine Metabolism, Guanine containing	guanosine 5'- diphosphate (GDP)	LC/MS neg	2848	C00035	HMDB01201	8977					0.46	0.0088	0.81	0.315	0.62	0.0235	0.55	0.0054	0.98	0.9264	1.15	0.5121	0.99	0.9537	1.28	0.2359	1.48	0.0613	1.64	0.0193	1.84	0.0043	2.6	1.0861e-05	2.81	3.7853e-05	2.24	0.0007	1.98	0.004	1.95	0.0047	3.89	3.0912e-08	6.04
3561		3561			guanosine 5'- monophosphate (5'-GMP)	LC/MS pos early	2849	C00144	HMDB01397	6804					0.87	0.4023	0.88	0.2834	0.94	0.6239	0.84	0.1354	1.04	0.7453	1.08	0.5242	1.02	0.8536	1.16	0.2182	1.18	0.1898	1.19	0.1528	1.43	0.0048	1.65	7.9015e-05	1.85	2.5216e-05	1.18	0.2296	1.28	0.0775	1.15	0.3174	1.71	0.0002	2.13
3564		3564			guanosine-2',3'-cyclic monophosphate	LC/MS neg	37139	C06194	HMDB11629	92823					1.3	0.2527	0.99	0.9604	0.97	0.8252	1.02	0.9123	0.94	0.6835	0.99	0.9617	0.99	0.9781	1.13	0.4972	1.25	0.2009	1.12	0.5147	1.02	0.9128	0.95	0.7717	0.94	0.7717	0.86	0.4475	0.93	0.7216	0.88	0.5097	0.74	0.1242	0.73
3566		3566			guanosine	LC/MS pos early	1573	C00387	HMDB00133	6802					1.34	0.3174	1.03	0.8627	1.06	0.7797	0.81	0.2857	1.3	0.1887	0.89	0.5646	1.03	0.898	1.04	0.8649	0.74	0.1808	0.86	0.507	0.38	3.161e-05	0.46	0.0006	0.4	0.0005	0.8	0.3802	0.59	0.0328	0.52	0.0097	0.37	0.0001	0.3
3567		3567			guanine	LC/MS pos early	32352	C00242	HMDB00132	764					1.05	0.758	1.03	0.823	1.07	0.5776	1	0.9757	1.05	0.6855	0.98	0.8801	0.99	0.9658	0.98	0.8815	0.87	0.2581	0.94	0.6087	0.67	0.002	0.79	0.0705	0.68	0.0047	0.96	0.7507	0.88	0.3575	0.89	0.4247	0.67	0.0052	0.65
3569		3569			7-methylguanine	LC/MS pos early	35114	C02242	HMDB00897	11361					0.97	0.8044	1.02	0.7844	0.95	0.5304	0.94	0.3829	1.01	0.9328	1.02	0.783	0.99	0.9113	1.07	0.4214	1.13	0.1337	1.07	0.4389	0.94	0.4235	0.91	0.243	0.94	0.3408	1.12	0.2162	1.11	0.2632	1.02	0.7915	0.97	0.7228	0.97
3575		3575			N2,N2-dimethylguanosine	LC/MS pos early	35137		HMDB04824	92919					0.84	0.1717	0.97	0.7721	1.03	0.7833	0.93	0.4625	1.03	0.7424	0.93	0.4452	0.96	0.6697	0.96	0.653	0.98	0.8078	1.03	0.7601	1.01	0.8873	1.01	0.9079	1.04	0.243	1.12	0.3072	1.2	0.0904	1.15	0.1929	1.25	0.039	1.25
3587		3587		Pyrimidine Metabolism, Orotate containing	dihydroorotate	LC/MS polar	601	C00337	HMDB03349	648					1.3	0.1716	1.02	0.879	1	0.9966	1.07	0.6348	0.98	0.898	0.99	0.9167	0.96	0.7974	1.22	0.1436	1.26	0.0904	1.04	0.7533	1.32	0.0494	1.45	0.0088	1.42	0.0086	0.96	0.7878	0.97	0.8387	0.86	0.3172	0.99	0.9567	1.09
3588		3588			orotate	LC/MS polar	1505	C00295	HMDB00226	967					1.06	0.6322	1.21	0.0277	1.13	0.1598	1.4	0.0001	1.03	0.7147	0.92	0.3674	0.93	0.4188	1.01	0.8901	1.12	0.2122	0.92	0.3125	1.02	0.8166	1.01	0.9525	1.02	0.248	1.15	0.1433	1.19	0.0768	1.21	0.0532	1	0.9605	0.97
3590		3590			orotidine	LC/MS polar	35172		HMDB00788	92751					0.92	0.552	1.2	0.0762	1.27	0.0189	1.3	0.0116	1.23	0.0472	1.12	0.262	1.08	0.4428	0.96	0.6819	0.97	0.7514	0.9	0.2521	1.02	0.8007	1.16	0.1081	1.22	0.3629	1.25	0.0341	1.34	0.0054	1.26	0.026	1.36	0.0035	1.33
3594		3594		Pyrimidine Metabolism, Uracil containing	uridine 5'-diphosphate (UDP)	LC/MS neg	5345	C00015	HMDB00295	6031					0.49	0.0023	0.71	0.0432	0.61	0.004	0.65	0.0116	0.92	0.6176	1	0.9959	0.89	0.4823	1.41	0.039	1.64	0.0033	1.72	0.0014	2	5.7057e-05	2.6	4.6415e-08	2.48	1.8463e-07	2.06	0.0001	2.06	0.0001	2.29	1.4508e-05	3.74	2.6545e-11	5.06
3595		3595			uridine 5'-monophosphate (UMP)	LC/MS polar	2856	C00105	HMDB00288	6030					0.79	0.1346	0.88	0.2379	1.03	0.7951	0.9	0.3535	1.07	0.5516	0.95	0.6638	0.94	0.5522	1.01	0.9463	0.93	0.5689	1.05	0.6865	1.01	0.931	1.14	0.2882	1.1	0.2272	1.12	0.3785	1.22	0.1404	1.2	0.1698	1.36	0.0207	1.39
3599		3599			uridine-2',3'-cyclic monophosphate	LC/MS neg	37137	C02355	HMDB11640	439715					1.08	0.784	0.95	0.7919	0.95	0.7815	0.97	0.8747	0.97	0.8609	0.88	0.4937	1.02	0.9143	1.13	0.5743	1.28	0.245	1.08	0.7063	0.92	0.69	0.92	0.6798	0.9	0.9066	0.99	0.9777	1.12	0.6192	0.97	0.9113	0.82	0.4138	0.83
3600		3600			uridine	LC/MS neg	606	C00299	HMDB00296	6029					1.03	0.7873	1.08	0.3369	1.17	0.0471	1.18	0.0342	1.15	0.0721	0.96	0.6175	0.92	0.3069	0.96	0.59	0.95	0.5364	0.96	0.6727	0.79	0.0067	0.78	0.004	0.72	0.001	1	0.9855	1.08	0.436	1.11	0.2872	0.89	0.2102	0.7
3601		3601			uracil	LC/MS polar	605	C00106	HMDB00300	1174					1.53	0.15	1.26	0.2762	1.31	0.2105	1.63	0.0229	1.16	0.4914	0.98	0.9136	1.03	0.8783	1.07	0.7454	1.14	0.5556	1.01	0.9651	0.95	0.8234	0.7	0.1027	0.8	0.3641	0.88	0.5954	0.97	0.8909	1.07	0.7764	0.72	0.1811	0.52
3602		3602			pseudouridine	LC/MS neg	33442	C02067	HMDB00767	15047					0.87	0.2794	1	0.9664	1.04	0.6542	0.99	0.8721	1.01	0.9417	0.93	0.4226	0.97	0.7412	0.95	0.5884	0.98	0.8138	0.99	0.8936	1.06	0.5594	1.07	0.463	1.05	0.1973	1.1	0.3834	1.18	0.1345	1.12	0.2893	1.23	0.0593	1.21
3603		3603			5,6-dihydrouridine	LC/MS neg	61833			94312					0.93	0.5027	1	0.9666	0.95	0.5887	0.96	0.6019	1.04	0.6633	0.92	0.3385	0.95	0.5398	1.01	0.9445	0.99	0.8612	0.97	0.7337	0.94	0.4308	0.96	0.6426	0.96	0.6322	1.09	0.3327	1.02	0.8531	1	0.9555	1.05	0.5646	1.03
3605		3605			5-methyluridine (ribothymidine)	LC/MS neg	35136		HMDB00884	445408					0.54	3.1537e-05	0.84	0.0776	0.99	0.9171	0.92	0.4186	1.06	0.5794	1.01	0.9533	1.05	0.667	0.96	0.7098	0.88	0.2565	0.88	0.2184	0.87	0.1984	0.9	0.353	0.88	0.2301	1.48	0.0012	1.61	9.6652e-05	1.49	0.0012	1.7	2.1629e-05	1.63
3616		3616			2'-deoxyuridine	LC/MS neg	52602	C00526	HMDB00012	13712					1.17	0.5558	1.31	0.1448	1.57	0.0162	1.71	0.0046	1.17	0.405	0.86	0.4144	1.05	0.803	0.75	0.1441	0.63	0.0189	0.58	0.0051	0.48	0.0002	0.4	6.153e-06	0.33	2.597e-06	0.84	0.4342	0.85	0.4592	0.85	0.4382	0.48	0.0008	0.29
3619		3619			3-ureidopropionate	LC/MS pos early	3155	C02642	HMDB00026	111					1.12	0.4398	1.07	0.5244	1.02	0.8321	1.16	0.1628	0.92	0.4593	1.08	0.4798	1.1	0.3784	1	0.9857	1	0.9752	0.92	0.4506	1.04	0.7083	0.93	0.5448	1	0.5235	0.95	0.6763	0.91	0.4764	0.94	0.6543	0.86	0.2394	0.89
3620		3620			beta-alanine	LC/MS pos early	55	C00099	HMDB00056	239					1.02	0.787	1.06	0.2254	1.03	0.5398	1.03	0.5618	1.08	0.1005	0.98	0.7124	0.96	0.3458	1.02	0.6539	1.03	0.4962	1.03	0.5674	1	0.9545	1.08	0.1336	1.07	0.0877	1.06	0.2655	1.05	0.416	1.04	0.4918	1.06	0.2868	1.05
3621		3621			N-acetyl-beta-alanine	LC/MS polar	37432	C01073		76406					1.09	0.5962	1.08	0.5003	0.96	0.7477	1.14	0.2466	0.95	0.6789	0.89	0.3072	0.94	0.5904	1.24	0.1026	1.37	0.0161	1.27	0.0653	1.31	0.0423	1.2	0.1688	1.18	0.0358	1.22	0.173	1.21	0.1906	1.33	0.0536	1.14	0.3679	1.08
3627		3627		Pyrimidine Metabolism, Cytidine containing	cytidine 5'-monophosphate (5'-CMP)	LC/MS pos early	2372	C00055	HMDB00095	6131					0.86	0.1357	0.95	0.5193	0.99	0.8605	0.92	0.268	1.02	0.7714	0.88	0.0838	0.89	0.1227	1.04	0.5494	0.99	0.9007	1.03	0.695	0.96	0.5841	1.03	0.7012	0.97	0.1988	1.16	0.0693	1.14	0.1118	1.1	0.228	1.14	0.1058	1.12
3631		3631			cytidine	LC/MS pos early	514	C00475	HMDB00089	6175					1.18	0.5671	0.89	0.5591	0.79	0.2427	0.51	0.0009	0.84	0.3855	0.9	0.6091	0.88	0.5495	1.4	0.1275	1.68	0.02	1.49	0.0729	1.5	0.0714	1.75	0.0135	1.66	0.007	1.06	0.8154	1.13	0.6294	0.64	0.0779	1.06	0.8029	1.4
3632		3632			cytosine	LC/MS pos early	573	C00380	HMDB00630	597					1.09	0.6886	1.09	0.5948	0.89	0.4803	0.87	0.3684	0.9	0.5113	0.87	0.3663	0.88	0.4193	0.91	0.5506	0.89	0.4862	0.87	0.397	0.84	0.2913	0.79	0.1509	0.78	0.5376	0.9	0.5718	0.73	0.0845	0.69	0.0427	0.69	0.0456	0.72
3635		3635			N4-acetylcytidine	LC/MS pos early	35130		HMDB05923	107461					0.77	0.2639	0.93	0.6596	0.93	0.6703	0.76	0.1117	1.01	0.9757	1.08	0.6527	1.01	0.9578	0.95	0.7283	1.05	0.7683	1.25	0.1656	1.21	0.2407	1.61	0.0031	1.54	0.0286	1.14	0.4718	1.26	0.1927	1.22	0.2617	1.57	0.012	1.99
3642		3642			2'-O-methylcytidine	LC/MS pos early	57554			150971					0.73	0.3522	0.62	0.043	0.66	0.0826	0.3	1.4915e-06	0.77	0.2932	0.88	0.5894	0.84	0.4899	1.52	0.0934	1.43	0.1549	1.77	0.0223	2.06	0.0044	3.17	7.0801e-06	2.79	6.4661e-06	1.28	0.37	1.28	0.37	0.73	0.2669	2.18	0.006	3.82
3654		3654		Pyrimidine Metabolism, Thymine containing	5,6-dihydrothymine	LC/MS pos early	1418	C00906	HMDB00079	93556					0.9	0.4583	0.92	0.3762	0.93	0.4429	0.87	0.1516	0.95	0.6013	0.86	0.1184	0.86	0.1476	0.88	0.2149	0.94	0.5885	0.9	0.3237	0.9	0.3026	1.02	0.8684	0.88	0.771	0.89	0.3416	0.97	0.8122	0.87	0.2338	0.94	0.6268	0.98
3656		3656			3-aminoisobutyrate	LC/MS pos early	1566	C05145	HMDB03911	64956					1.08	0.7453	0.84	0.38	0.9	0.6057	0.9	0.6114	0.94	0.7391	0.84	0.3755	0.87	0.4708	1.04	0.8013	1.01	0.9523	1.01	0.9328	1	0.9952	0.94	0.6861	0.84	0.9833	0.81	0.1804	0.84	0.2841	0.85	0.2988	0.87	0.3752	0.78
3657		3657		Purine and Pyrimidine Metabolism	methylphosphate	LC/MS pos early	37070		HMDB61711	13130					1.09	0.59	1.11	0.3102	1.16	0.1608	1.19	0.1042	1.1	0.3762	1	0.9921	1.01	0.9141	0.66	0.0008	0.67	0.0011	0.68	0.0018	0.67	0.0011	0.71	0.0054	0.69	0.0023	0.68	0.0045	0.72	0.0148	0.75	0.0324	0.68	0.0044	0.63
3674	Cofactors and Vitamins	3674	Cofactors and Vitamins	Nicotinate and Nicotinamide Metabolism	quinolinate	LC/MS polar	1899	C03722	HMDB00232	1066					0.94	0.801	1.03	0.8503	0.82	0.241	0.89	0.472	0.9	0.5384	0.87	0.4262	0.87	0.4194	1.16	0.4079	1.29	0.1652	1.19	0.3287	1.15	0.4494	1.16	0.4109	1.07	0.28	1.27	0.234	1.12	0.5608	1.12	0.5591	1.1	0.6425	1.13
3678		3678			nicotinamide	LC/MS pos early	594	C00153	HMDB01406	936					0.96	0.7759	1.03	0.7535	1.07	0.481	1.12	0.2463	1.06	0.5387	1.03	0.7456	0.99	0.9306	1	0.9629	0.98	0.8667	1.01	0.9126	1.09	0.4209	1.2	0.09	1.18	0.1995	1.08	0.5221	1.09	0.4364	1.18	0.1599	1.2	0.1162	1.23
3682		3682			nicotinamide adenine dinucleotide (NAD+)	LC/MS neg	5278	C00003	HMDB00902	5893					0.65	0.0656	0.68	0.0233	0.62	0.0057	0.56	0.0011	1.02	0.9008	1	0.9966	0.93	0.6758	1.17	0.3383	1.27	0.1387	1.54	0.0082	1.31	0.1043	1.71	0.0012	1.55	0.008	1.21	0.2856	1.21	0.3038	1.33	0.114	2.05	0.0001	2.38
3690		3690			1-methylnicotinamide	LC/MS pos early	27665	C02918	HMDB00699	10129985					1.2	0.4463	1.11	0.5487	1.1	0.6012	0.89	0.507	1.4	0.0613	0.96	0.8185	0.98	0.9176	1.1	0.5632	0.9	0.5462	0.81	0.2196	0.73	0.0629	0.89	0.5015	0.91	0.7799	1.02	0.9149	0.82	0.31	0.6	0.0079	0.85	0.3844	0.76
3695		3695			trigonelline (N'-methylnicotinate)	LC/MS pos early	32401	C01004	HMDB00875	5570					1.79	0.1208	1.13	0.6149	0.94	0.8028	1.59	0.0649	1.06	0.8215	0.97	0.9097	1.39	0.2089	2.2	0.0075	3.94	4.3816e-06	2.86	0.0004	3.28	7.6047e-05	2.07	0.0141	2.53	0.0014	1.39	0.3151	2.07	0.027	2.54	0.0046	1.94	0.0457	1.41
3697		3697			N1-Methyl-2-pyridone-5-carboxamide	LC/MS pos early	40469	C05842	HMDB04193	69698					1.39	0.232	1.19	0.349	0.99	0.9442	1.16	0.4293	1.55	0.0258	1.04	0.8574	0.95	0.7978	1.5	0.0464	1.36	0.1289	1.1	0.6348	0.98	0.9385	1.33	0.1667	1.19	0.4956	1.29	0.2581	0.97	0.8982	0.92	0.7306	1.1	0.6845	0.86
3698		3698			N1-Methyl-4-pyridone-3-carboxamide	LC/MS pos early	57584	C05843	HMDB04194	440810					1.24	0.4254	1.2	0.3093	1.06	0.7462	1.15	0.4438	1.37	0.0995	0.99	0.9632	0.91	0.6371	1.48	0.0512	1.4	0.0951	1.08	0.6884	0.99	0.9581	1.47	0.0569	1.27	0.2207	1.44	0.1026	1.2	0.4147	1.01	0.9633	1.09	0.6894	1.03
3699		3699			adenosine 5'-diphosphoribose (ADP-ribose)	LC/MS pos early	558	C00301	HMDB01178	192					0.58	0.0636	0.94	0.7552	0.54	0.0037	0.57	0.0073	1.01	0.9675	1.1	0.657	0.95	0.8248	1.14	0.5377	1.61	0.0279	1.81	0.0062	2.03	0.0012	3.15	2.8196e-07	2.94	8.8681e-06	1.84	0.0113	1.5	0.0895	1.77	0.0176	3.53	4.0756e-07	5.06
3705		3705		Pantothenate and CoA Metabolism	pantothenate	LC/MS neg	1508	C00864	HMDB00210	6613					0.96	0.7955	1.14	0.2719	1.01	0.9192	1.05	0.687	1.22	0.0979	1.14	0.2769	1.06	0.6454	0.97	0.8319	1.1	0.45	1.08	0.531	0.95	0.7125	1.09	0.5279	1.16	0.8807	1.16	0.31	1.17	0.2856	1.19	0.2296	1.22	0.1742	1.22
3718		3718		Ascorbate and Aldarate Metabolism	threonate	LC/MS polar	27738	C01620	HMDB00943	151152					0.86	0.4105	1.41	0.007	1.23	0.1025	1.28	0.0573	1.31	0.0398	1.16	0.2408	1	0.9874	0.97	0.8105	1.29	0.0467	1.39	0.0111	1.41	0.0077	1.85	3.3975e-06	1.92	0.0002	1.58	0.0015	1.84	2.7434e-05	2.05	9.9641e-07	2.14	2.9733e-07	2.22
3721		3721			oxalate (ethanedioate)	LC/MS neg	20694	C00209	HMDB02329	971					0.81	0.0002	1.05	0.1997	1.08	0.0492	1.05	0.1896	1.06	0.1163	1.02	0.6808	1	0.9908	0.98	0.6405	1.05	0.2228	1.07	0.1029	1.1	0.0196	1.15	0.0008	1.2	0.0001	1.26	7.7339e-07	1.39	9.864e-12	1.38	2.5181e-11	1.44	1.75e-13	1.47
3768		3768		Hemoglobin and Porphyrin Metabolism	heme	LC/MS pos late	41754	C00032	HMDB03178	26945					1.09	0.8471	0.94	0.8508	1	0.9906	1.17	0.6549	1.04	0.9136	1.03	0.9219	1	0.9952	1.28	0.4348	1.43	0.2639	1.23	0.5093	1.68	0.1067	1.77	0.076	1.99	0.0434	1.1	0.7856	1.31	0.4448	1.32	0.4396	1.6	0.192	1.82
3772		3772			biliverdin	LC/MS neg	2137	C00500	HMDB01008	5353439					0.61	0.0366	0.84	0.306	0.93	0.6569	0.87	0.4148	1.17	0.3628	0.7	0.0383	0.96	0.8186	1.11	0.526	1.27	0.1419	1.29	0.1243	1.21	0.2448	1.67	0.0022	1.29	0.0002	1.52	0.0233	1.92	0.0004	1.82	0.0012	2.31	8.8092e-06	2.1
3809		3809		Vitamin B6 Metabolism	pyridoxate	LC/MS neg	31555	C00847	HMDB00017	6723					1.07	0.8153	1.1	0.6004	0.76	0.1542	0.88	0.512	1.18	0.3862	0.98	0.912	0.99	0.9412	1.09	0.6931	1.65	0.0293	1.38	0.1611	1.32	0.2283	1.76	0.0151	1.76	0.0112	1.13	0.6355	1.17	0.5342	1.14	0.6182	1.46	0.1407	1.65
3811	Xenobiotics	3811	Xenobiotics	Benzoate Metabolism	hippurate	LC/MS neg	15753	C01586	HMDB00714	464					1.34	0.3672	0.99	0.9547	1.3	0.2402	0.97	0.8835	1.23	0.374	1.18	0.4704	1.32	0.2318	1.49	0.1028	1.43	0.1426	1.61	0.0545	1.51	0.0993	1.62	0.0521	1.75	0.114	1.1	0.7263	1.39	0.2267	1.16	0.5895	1.38	0.2476	1.3
3815		3815			2-hydroxyhippurate (salicylurate)	LC/MS neg	18281	C07588	HMDB00840	10253					0.44	0.1703	0.66	0.2927	1.1	0.8141	1	0.9955	0.64	0.2738	0.43	0.042	0.83	0.6495	0.43	0.0685	0.34	0.0196	0.37	0.0328	0.58	0.2342	0.32	0.0149	0.32	0.5252	0.65	0.3928	0.84	0.7419	0.85	0.7439	0.83	0.7208	0.73
3819		3819			4-hydroxyhippurate	LC/MS neg	35527		HMDB13678	151012					0.97	0.9263	1.06	0.8002	0.9	0.6191	0.87	0.5198	0.97	0.8947	0.99	0.9729	0.85	0.4785	1.37	0.2145	1.84	0.0153	1.61	0.0577	1.64	0.0516	1.88	0.0136	1.7	0.0351	1.49	0.1572	1.7	0.0585	1.44	0.1928	1.64	0.0811	1.75
3825		3825			benzoate	LC/MS neg	15778	C00180	HMDB01870	243					1.7	0.0546	2.12	0.0001	2.08	0.0002	2.71	5.6217e-07	1.54	0.0281	0.9	0.5908	0.92	0.688	0.73	0.1198	0.59	0.0102	0.47	0.0002	0.28	1.8363e-09	0.18	4e-15	0.18	1.36e-13	0.91	0.669	0.72	0.1541	0.75	0.2026	0.25	7.0252e-09	0.11
3835		3835			4-hydroxybenzoate	LC/MS neg	21133	C00156	HMDB00500	135					0.88	0.0854	1.06	0.2216	1.04	0.4152	1.11	0.0364	1.04	0.4648	0.96	0.4357	0.95	0.365	0.95	0.4265	1	0.9664	0.92	0.1698	1.05	0.4022	1.21	0.0014	1.15	0.0025	1.16	0.0285	1.19	0.0085	1.17	0.0182	1.24	0.0012	1.31
3843		3843			catechol sulfate	LC/MS neg	35320		HMDB59724	3083879					1.88	0.0875	1.33	0.2719	1.25	0.3858	1.57	0.0865	1.24	0.4231	0.95	0.8496	1.08	0.7647	1.81	0.0286	2.56	0.0006	2.52	0.0008	3.98	8.4762e-07	4.26	2.699e-07	3.7	1.3033e-06	1.28	0.4096	1.71	0.0767	2.1	0.0147	2.63	0.0018	1.97
3845		3845			4-methylguaiacol sulfate	LC/MS neg	48418								0.53	0.0202	0.84	0.3396	0.8	0.2163	0.97	0.856	0.86	0.4125	0.95	0.7899	1.01	0.9703	0.84	0.4271	0.99	0.9661	1.3	0.2163	1.06	0.7828	1.03	0.905	0.93	0.9133	1.35	0.2155	1.5	0.0923	2.38	0.0003	1.72	0.0251	1.76
3846		3846			guaiacol sulfate	LC/MS neg	46111		HMDB60013	22473					1.16	0.531	1.04	0.7901	1.06	0.731	1.25	0.1568	0.97	0.8618	1.07	0.6862	1.01	0.9396	1.26	0.2126	1.35	0.1118	1.69	0.0053	1.92	0.0007	5.76	0	3.5	1.4026e-09	1.13	0.5496	1.22	0.3319	1.83	0.0042	1.6	0.0259	3.02
3847		3847			3-methyl catechol sulfate (1)	LC/MS neg	46165								1.95	0.0725	1.18	0.519	0.88	0.6052	2	0.0068	1.57	0.0832	0.88	0.6253	1.23	0.4338	1.05	0.875	1.61	0.089	1.49	0.1574	1.87	0.028	1.28	0.3794	1.3	0.169	0.63	0.1435	0.73	0.3106	1.53	0.175	1.51	0.1948	0.67
3849		3849			4-methylcatechol sulfate	LC/MS neg	46146								1.79	0.1971	0.71	0.2863	1.01	0.9738	1.48	0.2399	1.86	0.0647	1.18	0.625	0.9	0.7431	2.45	0.0059	3	0.0008	2.06	0.0259	2.49	0.0055	4.3	1.1941e-05	4.05	0.0002	0.97	0.9215	1.69	0.1454	1.7	0.1437	2.59	0.0096	2.26
3851		3851			p-hydroxybenzaldehyde	LC/MS neg	17665	C00633	HMDB11718	126					0.74	0.0005	1.01	0.9196	1.03	0.6019	1.02	0.731	1.02	0.7809	0.94	0.3183	0.98	0.7534	0.97	0.6102	1.01	0.8907	0.96	0.5688	1.05	0.4459	1.25	0.0008	1.16	0.0023	1.31	0.0003	1.4	7.3886e-06	1.32	0.0002	1.44	1.678e-06	1.56
3858		3858			4-acetylphenol sulfate	LC/MS neg	44620			4684006					1.23	0.3301	1	0.9775	1.06	0.6715	1.24	0.1319	1.37	0.0303	1.18	0.259	1.19	0.2439	0.89	0.4741	0.93	0.6797	0.96	0.789	0.97	0.8502	1.1	0.5925	1.26	0.7003	0.71	0.0785	0.8	0.2474	0.96	0.8239	1.07	0.7087	1.02
3861		3861			4-ethylphenylsulfate	LC/MS neg	36099	C13637	HMDB62551						1.5	0.2086	1.33	0.2168	1.09	0.7072	1.28	0.2895	1.61	0.0447	1.16	0.5347	1.44	0.1269	1.29	0.2832	1.78	0.0147	2.15	0.0012	1.91	0.0069	1.9	0.0073	2.39	0.0024	1.14	0.621	1.29	0.3276	1.84	0.0213	2.05	0.0073	1.59
3862		3862			4-vinylphenol sulfate	LC/MS neg	36098	C05627	HMDB62775	6426766					1.08	0.8519	1.25	0.4167	0.97	0.9143	1.43	0.1978	1.67	0.0696	1.2	0.5162	1.16	0.5951	1.89	0.0285	3.6	1.3554e-05	3.78	6.335e-06	4.02	3.0742e-06	4.68	2.6765e-07	5.02	1.6783e-06	2.19	0.0157	3.25	0.0003	5.02	1.0404e-06	6.24	5.1551e-08	4.67
3874		3874			3-methoxycatechol sulfate (1)	LC/MS neg	48763								1.42	0.3923	1.08	0.7729	0.88	0.6427	1.61	0.0788	0.77	0.3396	1.92	0.0194	1.6	0.0963	0.89	0.7133	0.97	0.9245	0.9	0.7418	1.35	0.3617	1.54	0.1836	2.38	0.5104	0.67	0.276	0.6	0.1594	1.02	0.9539	0.73	0.3811	1.68
3876		3876			methyl-4-hydroxybenzoate sulfate	LC/MS neg	48429								1.23	0.7811	1.03	0.9505	0.85	0.7594	1.26	0.6645	0.37	0.0709	1.69	0.3333	0.55	0.2778	1	0.9981	1.21	0.73	0.76	0.6217	2.7	0.0747	1.07	0.9081	1.84	0.8786	0.84	0.7772	0.83	0.7686	0.78	0.686	0.82	0.7535	1.49
3877		3877			propyl 4-hydroxybenzoate	LC/MS neg	48480	D01422	HMDB32574	7175					0.79	0.4743	1.29	0.2596	1.03	0.901	1.13	0.5933	1.05	0.8263	1.11	0.6495	0.88	0.5782	1.13	0.6358	1.05	0.8553	0.95	0.8505	0.84	0.4804	0.81	0.4122	1.04	0.7731	1.85	0.0284	1.37	0.2633	1.37	0.2596	1.12	0.692	1.31
3878		3878			propyl 4-hydroxybenzoate sulfate	LC/MS neg	48460								0.41	0.2046	1.04	0.9298	0.84	0.7111	0.99	0.9846	0.45	0.1049	1.71	0.2693	0.44	0.0924	0.73	0.5609	0.85	0.7659	0.72	0.5444	1.47	0.4716	0.99	0.9874	1.61	0.9055	1.85	0.3003	1.73	0.3555	1.74	0.3528	1.62	0.4231	3.9
3883		3883			p-cresol sulfate	LC/MS neg	36103		HMDB11635	4615423					1.13	0.8463	0.86	0.7484	0.98	0.9718	1.84	0.196	2.77	0.0335	1.69	0.2698	1.09	0.8566	1.88	0.1487	2.17	0.0775	1.07	0.8827	1.28	0.5723	3.82	0.0026	3.21	0.1474	1.43	0.4591	1.89	0.1936	1.74	0.2587	3.15	0.0207	2.84
3890		3890			o-cresol sulfate	LC/MS neg	36845			11615528					1.36	0.2119	1.14	0.4498	0.99	0.9358	1.18	0.326	1.15	0.4358	0.91	0.5929	1.35	0.0899	0.95	0.7928	1.2	0.338	1.59	0.0155	1.34	0.1311	0.84	0.3528	0.89	0.9024	0.79	0.2703	0.87	0.4987	1.37	0.1335	1.12	0.5922	0.65
3901		3901		Xanthine Metabolism	caffeine	LC/MS pos early	569	C07481	HMDB01847	2519					1.65	0.3332	1.14	0.7121	0.99	0.9721	1.42	0.331	0.54	0.0936	0.82	0.5899	1.09	0.8173	1.21	0.6164	0.97	0.9457	1	0.9988	1.51	0.2943	1.3	0.502	1.11	0.4424	0.84	0.6855	0.58	0.2128	0.86	0.7296	0.49	0.1057	0.67
3902		3902			paraxanthine	LC/MS neg	18254	C13747	HMDB01860	4687					0.86	0.6419	0.9	0.6212	1	0.9981	1.45	0.0836	0.74	0.1703	0.79	0.2817	1.28	0.2592	1.13	0.6126	0.78	0.3213	0.9	0.6795	1.41	0.1691	1.21	0.4462	1.17	0.1213	1.19	0.5386	0.91	0.7213	1.51	0.1363	1.22	0.4861	1.36
3903		3903			theobromine	LC/MS pos early	18392	C07480	HMDB02825	5429					1.6	0.2715	1.13	0.6901	0.9	0.7317	1.48	0.1975	0.88	0.6764	0.74	0.3305	1.09	0.7924	1.23	0.5168	1.34	0.3594	0.99	0.9773	1.28	0.4471	1.63	0.1277	1.59	0.018	0.86	0.6793	0.75	0.4229	0.91	0.8009	0.7	0.3207	0.99
3904		3904			theophylline	LC/MS neg	18394	C07130	HMDB01889	2153					0.86	0.1459	1.12	0.108	1.04	0.6016	1.11	0.1539	1.05	0.5158	0.97	0.7116	1	0.9537	1.18	0.0359	1.35	0.0001	1.23	0.0084	1.46	3.0622e-06	1.59	1.8086e-08	1.55	1.0834e-08	1.54	1.2722e-06	1.64	4.8345e-08	1.59	2.2948e-07	1.78	3.3443e-10	1.81
3908		3908			1,7-dimethylurate	LC/MS neg	34400	C16356	HMDB11103	91611					1.15	0.5327	1.01	0.938	0.88	0.4239	1.05	0.7392	0.8	0.1566	1.04	0.8083	1.11	0.5089	1.04	0.8066	0.98	0.9163	1.22	0.259	1.1	0.5768	1.17	0.3653	1.14	0.5961	0.92	0.6556	0.75	0.1479	1.11	0.5833	0.77	0.1786	0.99
3911		3911			1-methylxanthine	LC/MS neg	34389	C16358	HMDB10738	80220					0.99	0.94	1.16	0.1431	0.93	0.5082	1.23	0.0398	0.96	0.6824	0.92	0.4003	0.96	0.7201	1.02	0.9026	1.05	0.6749	1.1	0.4473	1.06	0.62	1.2	0.1527	1.06	0.2616	1.19	0.2135	1	0.9811	1.37	0.0237	1.03	0.8225	1.07
3912		3912			3-methylxanthine	LC/MS neg	32445	C16357	HMDB01886	70639					1		1		1		1		1		1		1		1		1		1		1		1		1		1		1		1		1		1
3914		3914			5-acetylamino-6-amino-3-methyluracil	LC/MS polar	34424	C16366	HMDB04400	88299					0.9	0.7743	1.14	0.6072	0.9	0.6661	1.34	0.2498	0.83	0.4838	1.52	0.1107	1.42	0.1849	1.36	0.2696	1.2	0.5042	1.31	0.3323	1.23	0.4639	1.46	0.1793	1.93	0.3889	1.72	0.0812	1.2	0.5606	1.95	0.0314	1.14	0.6824	2.14
3936		3936		Food Component/Plant	2-piperidinone	LC/MS pos early	43400		HMDB11749	12665					0.7	0.0066	1.1	0.2936	1.25	0.0141	1.16	0.1016	1.21	0.0377	0.91	0.3209	0.98	0.8132	1.27	0.0128	1.43	0.0002	1.38	0.0007	1.62	8.9817e-07	1.91	8.5279e-11	1.98	2.6e-14	1.98	5.5523e-10	2.55	0	2.28	1.85e-13	2.79	0	2.81
4009		4009			levulinate (4-oxovalerate)	LC/MS pos early	22177		HMDB00720	11579					0.75	0.0054	1.18	0.014	1.09	0.2067	1.08	0.2524	1.06	0.4178	0.97	0.6457	1.06	0.4104	0.62	3.5418e-09	0.53	7.9e-14	0.48	0	0.49	0	0.45	0	0.46	0	0.97	0.7218	0.78	0.0044	0.69	4.0319e-05	0.69	3.5294e-05	0.61
4013		4013			vanillin	LC/MS neg	37442	C00755	HMDB12308	1183					0.83	0.3048	1.25	0.0764	1.22	0.1149	1.24	0.0935	1.25	0.088	1.1	0.4419	1	0.9735	0.77	0.0635	0.76	0.0519	0.66	0.0037	0.45	7.0181e-08	0.32	2.06e-13	0.34	1.9e-14	1.16	0.3686	1.12	0.4916	0.98	0.9158	0.67	0.0155	0.41
4020		4020			2,3-dihydroxyisovalerate	LC/MS polar	38276	C04039	HMDB12141	677					0.95	0.6976	1.01	0.8755	0.99	0.9374	1.13	0.1958	1.06	0.5647	0.99	0.949	0.98	0.8253	0.92	0.4039	0.88	0.2187	0.77	0.0113	0.87	0.1934	0.93	0.506	0.99	0.9996	0.98	0.8633	0.92	0.4767	0.91	0.4227	0.97	0.7981	1.05
4022		4022			dipicolinate	LC/MS pos early	15135			10367					1.02	0.7485	0.92	0.0168	1	0.9218	1	0.9218	1	0.9124	1	0.9101	1	0.9112	1.11	0.0229	1.01	0.7482	1.01	0.7482	1.01	0.7595	1.01	0.7616	1.02	0.7616	1	1	1	1	1	1	1	1	1
4028		4028			2-isopropylmalate	LC/MS polar	15667	C02504	HMDB00402	77					0.4	0.006	0.89	0.5943	0.94	0.7772	0.9	0.6608	1.14	0.5906	1.01	0.9676	0.9	0.6651	0.57	0.0271	0.45	0.0016	0.41	0.0005	0.37	0.0001	0.35	6.5554e-05	0.31	6.1671e-06	1.27	0.391	1.05	0.8517	0.93	0.8051	1.07	0.8117	0.78
4029		4029			2-oxindole-3-acetate	LC/MS pos early	40479		HMDB35514	3080590					0.82	0.2902	1.18	0.1924	1.16	0.2359	0.91	0.4707	0.96	0.7507	0.87	0.2703	0.94	0.6626	1.15	0.3101	1.25	0.1115	1.2	0.1824	1.27	0.0913	1.68	0.0003	1.3	0.0043	1.65	0.0015	1.76	0.0003	1.34	0.0641	1.48	0.0133	1.58
4049		4049			betonicine	LC/MS pos early	38100	C08269	HMDB29412	164642					2.26	0.3	0.73	0.5621	0.77	0.6356	0.55	0.2873	0.55	0.2895	0.59	0.3507	1.11	0.8491	1.14	0.8194	1.15	0.8052	0.7	0.5465	0.61	0.4078	1.73	0.3518	0.49	0.7534	0.37	0.1246	0.39	0.1509	0.17	0.0072	0.15	0.0041	0.22
4054		4054			gluconate	LC/MS polar	587	C00257	HMDB00625	10690					1.14	0.4541	0.92	0.4806	1.01	0.9556	1.14	0.287	1.14	0.3108	1.02	0.8516	1.04	0.7553	1.04	0.7585	1.26	0.0768	1.09	0.492	1.15	0.2702	1.26	0.0708	1.23	0.1522	0.84	0.2191	1.11	0.466	1.09	0.5328	1.15	0.3335	1.08
4065		4065			N-acetylalliin	LC/MS pos early	45404								1.9	0.1764	0.82	0.5375	1.44	0.2626	1.13	0.7046	0.65	0.1963	0.85	0.6136	1.81	0.0776	1.46	0.3027	1.06	0.8784	1.38	0.3812	2.02	0.0573	2.49	0.014	2.14	0.0121	0.63	0.2536	0.8	0.5815	0.82	0.62	0.69	0.3684	1.13
4076		4076			beta-guanidinopropanoate	LC/MS pos early	35101	C03065	HMDB13222	67701					0.84	0.0619	1.06	0.3651	1.03	0.6631	1.03	0.6747	1.01	0.8743	0.92	0.1717	0.95	0.3913	1.05	0.4795	1.13	0.0943	1.07	0.3174	1.32	0.0002	1.53	1.0096e-08	1.57	1.763e-12	1.32	0.0006	1.38	8.0828e-05	1.31	0.0008	1.58	3.3998e-08	1.86
4133		4133			ergothioneine	LC/MS pos early	37459	C05570	HMDB03045	3032311					1	0.9851	0.78	0.2213	0.66	0.0438	0.6	0.0144	0.95	0.7966	0.99	0.9698	0.96	0.86	1.41	0.0201	1.74	0.0002	1.81	6.3723e-05	1.86	3.5389e-05	2.24	1.2141e-07	2.1	7.2649e-07	1.09	0.5895	1.15	0.4056	1.09	0.6167	1.76	0.0007	2.09
4135		4135			erythritol	LC/MS polar	20699	C00503	HMDB02994	222285					2.52	0.008	1.28	0.3006	0.96	0.875	1.33	0.2435	1	0.9889	0.89	0.6417	0.93	0.7758	1.11	0.6771	1.59	0.0716	1.07	0.8047	1.13	0.6484	1.05	0.8643	0.95	0.8125	0.57	0.049	0.61	0.084	0.56	0.046	0.45	0.0057	0.38
4160		4160			histidine betaine (hercynine)*	LC/MS pos early	62278			3083620					0.83	0.3986	0.79	0.1796	0.82	0.2648	0.81	0.2258	0.88	0.4893	0.95	0.7937	0.92	0.6395	1.2	0.1547	1.22	0.1269	1.32	0.0315	1.57	0.0006	2.25	2.0739e-09	1.79	2.4177e-06	1.14	0.3675	1.2	0.2071	1.28	0.0882	1.67	0.0005	2.15
4166		4166			indolin-2-one	LC/MS pos early	43374	C12312		321710					0.75	0.3391	0.82	0.3157	0.94	0.7399	1.06	0.7799	1.59	0.0237	0.86	0.462	1.14	0.526	1.09	0.7098	1.18	0.493	1.16	0.5181	1.15	0.5684	2.04	0.0031	1.83	0.0018	1.2	0.4972	1.47	0.1466	1.64	0.0607	2.42	0.001	2.43
4221		4221			piperine	LC/MS pos late	33935	C03882	HMDB29377	638024					0.77	0.5492	0.93	0.7926	0.9	0.7008	1.14	0.6408	0.74	0.2962	1.32	0.3397	1.25	0.4478	1.08	0.8276	1.35	0.3811	1	0.9937	1.98	0.0471	1.28	0.4776	1.49	0.7295	1.3	0.495	1.56	0.2396	1.48	0.2992	1.89	0.0971	1.93
4250		4250			quinate	LC/MS polar	18335	C00296	HMDB03072	6508					1.52	0.2932	1.32	0.2729	0.93	0.7861	1.11	0.6865	1.38	0.2265	1.84	0.0232	1.42	0.1939	1.68	0.1041	2.78	0.0015	3.23	0.0003	2.69	0.0023	1.55	0.1764	3.86	0.0217	1.46	0.2881	1.7	0.1362	2.36	0.0164	2.44	0.0138	2.53
4255		4255			saccharin	LC/MS neg	21151	D01085	HMDB29723	5143					1.09	0.832	1	0.9908	1.03	0.9086	0.88	0.6586	1.04	0.8978	0.84	0.5519	1.15	0.6236	1.17	0.6313	1.08	0.8218	1.24	0.5065	1.52	0.2089	1.1	0.7771	0.95	0.7191	1.07	0.8447	1.02	0.9632	1.01	0.9862	1.44	0.3251	0.87
4257		4257			acesulfame	LC/MS neg	48569		HMDB33585	36573					0.8	0.5834	1.13	0.6539	1.09	0.7368	1.22	0.4568	1.22	0.4621	0.99	0.9624	1.55	0.1156	0.61	0.1221	0.69	0.2389	0.66	0.1838	0.68	0.2303	0.91	0.7537	0.61	0.1283	0.86	0.6731	0.94	0.8649	1	0.9955	1.04	0.9081	0.76
4275		4275			stachydrine	LC/MS pos early	34384	C10172	HMDB04827	115244					3.09	0.0378	2.6	0.0138	2.54	0.0175	2.46	0.0216	2.04	0.0733	2.52	0.0205	1.47	0.3339	2.74	0.0108	6.61	2.5723e-06	8.78	7.8034e-08	9.36	4.6374e-08	2.79	0.0103	15.06	1.0182e-05	2.31	0.0577	5.44	0.0001	7.01	1.3239e-05	6.18	5.3147e-05	4.88
4276		4276			3-hydroxystachydrine*	LC/MS pos early	62062			442640					1.09	0.892	1.66	0.2548	2.32	0.0632	1.9	0.1559	1.81	0.198	2.55	0.0428	1.13	0.7989	2.54	0.0452	4.49	0.0014	9.46	2.257e-06	11.67	3.4437e-07	4.43	0.0017	27.57	7.5885e-07	3.88	0.0094	9.57	1.9124e-05	16.49	1.4967e-07	19.35	4.275e-08	25.28
4284		4284			theanine	LC/MS pos early	22206	C01047	HMDB34365	439378					2.52	0.0605	1.13	0.6994	1.06	0.8574	1.11	0.7536	0.93	0.8302	1.08	0.8213	0.86	0.659	2.01	0.0676	2.07	0.0568	3.53	0.0011	1.91	0.093	2.16	0.0463	2.01	0.1061	0.9	0.8112	0.87	0.7452	1.55	0.3018	0.7	0.4161	0.8
4299		4299			4-allylphenol sulfate	LC/MS neg	37181								1.36	0.2632	0.99	0.9723	1.19	0.3739	1.53	0.0318	1.6	0.0192	0.92	0.6655	1.19	0.3897	1.22	0.3423	1.36	0.1386	1.46	0.066	1.36	0.1436	1.41	0.0992	1.7	0.0034	0.88	0.5954	1.18	0.4622	1.64	0.0331	1.59	0.0465	1.24
4302		4302			hesperidin (hesperetin 7-rutinoside)	LC/MS neg	21300	C09755	HMDB03265	10621					0.97	0.9016	1.04	0.8332	1.08	0.6661	1.28	0.1551	1.02	0.8943	1.6	0.0081	0.98	0.9195	0.99	0.9601	1.14	0.5319	1.09	0.6901	1.03	0.8806	0.99	0.9512	1.67	0.8339	1.06	0.8102	1.27	0.3152	1.44	0.1318	1.09	0.7138	1.73
4327		4327			4-vinylguaiacol sulfate	LC/MS neg	48442								1	0.9987	1.16	0.3134	1.1	0.5271	1.34	0.0462	1.26	0.1296	1.16	0.3171	1.22	0.1967	0.86	0.3602	0.96	0.8285	1.09	0.6224	0.94	0.706	1.08	0.6383	1.23	0.7544	0.99	0.9682	1.06	0.7611	1.46	0.0452	1.18	0.3861	1.23
4328		4328			pyrraline	LC/MS pos early	48428		HMDB33143	122228					0.85	0.3095	0.88	0.2599	1.08	0.5223	1.23	0.0649	1.03	0.7796	0.91	0.412	0.98	0.8953	0.93	0.5618	0.76	0.0259	0.75	0.0207	0.71	0.0072	0.6	5.7548e-05	0.6	0.0011	0.97	0.8215	0.96	0.7826	1.09	0.5228	0.87	0.3175	0.71
4330		4330			umbelliferone sulfate	LC/MS neg	48674			129659					0.49	0.1801	0.63	0.2304	1.74	0.1514	0.88	0.7489	0.88	0.7459	1.09	0.8194	1.04	0.9269	1.44	0.3537	0.61	0.2047	1.22	0.6142	0.93	0.8594	0.6	0.2051	1.15	0.9003	1.88	0.1517	2.16	0.0806	2.22	0.0712	1.69	0.2395	2.36
4333		4333			eugenol sulfate	LC/MS neg	48715			180632					0.93	0.8529	0.97	0.9154	1.26	0.3625	1.23	0.4198	1.22	0.4496	0.76	0.3013	0.83	0.4922	1.21	0.5355	1.04	0.9047	1.31	0.3729	1.16	0.6368	1.28	0.4178	1.35	0.0639	1.26	0.4919	1.4	0.3179	1.73	0.1076	1.51	0.2292	1.45
4337		4337			2-keto-3-deoxy-gluconate	LC/MS polar	48141	C00204	HMDB01353	161227					0.66	0.0214	0.93	0.5487	1.15	0.2383	1.12	0.3437	1.07	0.5648	0.96	0.7101	1.02	0.9023	1	0.9884	0.82	0.1415	0.79	0.0821	1.15	0.299	1.21	0.1586	1.23	0.0623	1.4	0.027	1.42	0.0202	1.33	0.0575	1.86	6.1173e-05	1.86
4341		4341			tangeritin	LC/MS pos late	40675	C10190	HMDB30539	68077					0.99	0.957	1	0.9961	1.25	0.1495	1.05	0.7496	1.1	0.5655	1.46	0.0195	0.98	0.9194	1	0.9797	1.02	0.9019	1.18	0.4055	1	0.9881	1	0.9858	1.64	0.5553	1.02	0.9311	1.3	0.2274	1.25	0.3012	1.11	0.6227	1.66
4412		4412			(2,4 or 2,5)-dimethylphenol sulfate	LC/MS neg	62533								1.53	0.0938	1.14	0.4747	1.15	0.4495	1.34	0.1021	1.34	0.1116	0.92	0.6332	1.44	0.0499	0.93	0.7012	1.07	0.7229	1.37	0.0964	1.27	0.2159	0.81	0.264	0.82	0.5474	0.69	0.0777	0.8	0.2874	1.2	0.3882	1.11	0.6355	0.53
4451		4451		Bacterial/Fungal	N-methylpipecolate	LC/MS pos early	47101			11286529					1.44	0.2275	1.41	0.1354	1.34	0.2123	1.52	0.0721	1.32	0.2429	1.18	0.4835	1.15	0.5469	0.96	0.8466	0.98	0.9196	1.12	0.56	1.41	0.0937	1.66	0.0134	1.89	0.0215	0.94	0.7957	0.91	0.6759	1.19	0.4411	1.29	0.2663	1.31
4475		4475		Drug - Analgesics, Anesthetics	4-acetamidophenol	LC/MS neg	12032	C06804	HMDB01859	1983					0.96	0.8283	0.87	0.2201	0.86	0.2179	0.98	0.8535	0.95	0.6482	0.83	0.1334	0.73	0.0115	1.03	0.8483	1.01	0.9249	1.02	0.887	0.93	0.6213	1.19	0.2168	0.96	0.3074	0.93	0.6168	0.91	0.5432	1.04	0.8143	0.92	0.5835	1
4476		4476			3-(N-acetyl-L-cystein-S-yl) acetaminophen	LC/MS neg	45721			83967					1.14	0.6211	0.97	0.8752	0.9	0.5429	0.78	0.1572	0.9	0.571	0.71	0.0613	1.06	0.7573	1.01	0.9649	0.93	0.7309	1.27	0.2674	0.96	0.8466	1.01	0.9591	1.06	0.0672	0.86	0.5246	0.73	0.1867	0.86	0.5328	0.76	0.2483	0.92
4477		4477			4-acetaminophen sulfate	LC/MS neg	37475	C06804	HMDB59911	83939					3.3	0.1489	0.76	0.6073	0.77	0.6368	0.71	0.5351	0.52	0.2437	0.52	0.2432	0.8	0.6872	0.78	0.6961	0.5	0.2828	0.81	0.7384	0.65	0.5071	0.49	0.2718	0.71	0.6431	0.18	0.0183	0.12	0.0033	0.17	0.0167	0.1	0.0021	0.21
4478		4478			4-acetamidophenylglucuronide	LC/MS neg	15736		HMDB10316	83944					0.96	0.725	0.91	0.2286	0.94	0.4299	0.94	0.4476	0.96	0.6427	0.83	0.0244	0.86	0.0687	1.02	0.8073	0.99	0.927	1.09	0.3391	0.97	0.7129	1.08	0.4157	0.93	0.2392	0.97	0.7788	0.97	0.7788	1.07	0.4962	0.97	0.7731	0.97
4479		4479			2-hydroxyacetaminophen sulfate*	LC/MS neg	33173			86290013					1.36	0.5352	0.51	0.0343	0.83	0.5699	0.86	0.6384	0.64	0.1815	0.8	0.5061	0.83	0.5885	1.04	0.9287	0.74	0.4413	0.98	0.9506	0.91	0.8032	0.96	0.9197	1.11	0.4148	0.39	0.0325	0.45	0.0719	0.61	0.2722	0.43	0.0572	0.82
4480		4480			2-methoxyacetaminophen sulfate*	LC/MS neg	47031			86290014					0.92	0.7555	0.8	0.1858	0.78	0.1678	0.84	0.307	0.94	0.7328	0.64	0.0134	0.79	0.1863	1.03	0.8704	1.05	0.8175	1.23	0.3167	0.92	0.6972	1.17	0.4593	0.89	0.1116	0.89	0.6294	0.89	0.6294	1.12	0.6317	0.94	0.7965	0.97
4481		4481			2-methoxyacetaminophen glucuronide*	LC/MS neg	33161			14367271					1.16	0.4502	0.89	0.3824	0.97	0.7892	0.98	0.8529	0.98	0.8544	0.76	0.0435	0.81	0.1259	1.06	0.7033	0.98	0.9122	1.14	0.3971	0.97	0.8454	1.18	0.301	0.95	0.1643	0.82	0.2491	0.82	0.2491	0.96	0.8135	0.81	0.2467	0.82
4482		4482			3-(cystein-S-yl)acetaminophen*	LC/MS pos early	34365			5233914					0.87	0.5099	0.89	0.4175	0.82	0.1629	0.84	0.2212	0.9	0.4495	0.63	0.0017	0.91	0.5273	0.97	0.8754	1.06	0.7352	1.16	0.386	0.97	0.8551	1.05	0.7842	0.87	0.0684	1	0.9862	1	0.9862	1.13	0.5364	1	0.9937	1
4486		4486			3-(methylthio)acetaminophen sulfate*	LC/MS neg	62567								1.23	0.6852	0.88	0.703	0.85	0.616	1.11	0.7626	0.93	0.8286	0.75	0.397	1.03	0.9381	0.68	0.3483	0.61	0.2236	0.76	0.5009	0.64	0.2802	0.7	0.3885	1.09	0.3571	0.49	0.1159	0.42	0.0556	0.68	0.4026	0.49	0.1142	0.89
4493		4493			ibuprofen	LC/MS neg	17799	D00126	HMDB01925	3672					1.14	0.5622	1.2	0.2274	0.99	0.9529	0.83	0.2322	0.81	0.1757	1.41	0.0312	0.98	0.9195	1.06	0.7392	1.06	0.7392	1.27	0.2036	1.3	0.1608	1.06	0.753	1.49	0.753	1.11	0.6026	0.92	0.6883	0.92	0.6883	0.92	0.6834	1.3
4494		4494			2-hydroxyibuprofen	LC/MS neg	43330		HMDB60920	10443535					1.02	0.8307	1.05	0.3994	0.97	0.5966	0.97	0.5966	0.83	0.0025	1.05	0.3939	0.97	0.589	1.02	0.7278	1.02	0.7278	1.02	0.7278	1.19	0.0152	1.02	0.7422	1.08	0.7422	1.06	0.4973	0.98	0.7497	0.98	0.7497	0.97	0.744	1.06
4496		4496			carboxyibuprofen	LC/MS neg	43333		HMDB60564	10444113					1.08	0.6427	1.15	0.2149	0.97	0.7742	0.9	0.3552	0.81	0.0745	1.31	0.0215	0.96	0.7384	1.04	0.7696	1.04	0.7696	1.12	0.4133	1.24	0.126	1.04	0.782	1.36	0.782	1.1	0.5242	0.93	0.6361	0.93	0.6361	0.93	0.6304	1.26
4502		4502			salicyluric glucuronide*	LC/MS neg	33384								0.47	0.0027	0.78	0.1396	0.9	0.5477	0.83	0.2686	0.68	0.0276	0.69	0.0299	0.88	0.4573	0.59	0.007	0.51	0.0006	0.61	0.0101	0.68	0.0465	0.53	0.0012	0.46	0.0437	0.98	0.948	0.98	0.948	1.07	0.7491	0.98	0.9456	0.98
4556		4556		Drug - Antibiotic	amoxicillin	LC/MS neg	52948	C06827	HMDB15193	2171					1.02	0.7366	1.06	0.0602	0.97	0.3505	0.96	0.2612	1	0.9899	1	0.9879	0.98	0.4654	1.01	0.8597	1.04	0.3586	1.04	0.2842	1.01	0.8726	1.03	0.4584	1.01	0.8711	1.05	0.2658	0.99	0.8204	0.99	0.8204	0.99	0.812	0.99
4565		4565			sulfamethoxazole	LC/MS pos early	53240		HMDB15150	5329					0.29	0.1291	0.94	0.9087	0.59	0.3456	0.81	0.7061	1.17	0.7767	3.71	0.0212	0.65	0.4574	0.34	0.087	0.29	0.0479	0.18	0.0065	0.2	0.0124	0.23	0.0216	0.52	0.0022	1.11	0.8873	0.59	0.4512	0.5	0.3259	0.82	0.7804	1.79
4573		4573			metronidazole	LC/MS pos early	57642	D00409	HMDB15052	4173					1.02	0.952	0.93	0.6503	1.27	0.1522	1.16	0.3782	0.85	0.3386	0.77	0.1339	1.07	0.686	1.08	0.7114	1.06	0.7793	1.03	0.8848	1.35	0.1623	1.01	0.9481	1	0.2252	0.99	0.955	1.33	0.224	1.18	0.4853	1.12	0.6268	0.98
4587		4587			clotrimazole	LC/MS pos late	42960	D00282	HMDB01922	2812					1	0.9674	1	0.9979	1.07	0.0431	1	0.9979	1	0.9892	1.05	0.1623	1	0.9539	1	1	1	1	1	1	1	1	1	1	1.05	1	1	0.9621	1.07	0.1324	1	0.9621	1	0.9719	1.05
4599		4599			N4-acetyl-5-hydroxysulfamethoxazole*	LC/MS neg	62107								0.95	0.4861	0.95	0.3647	1	0.9899	1	0.9899	1.1	0.0732	1.1	0.0799	1.02	0.7427	0.96	0.5295	0.92	0.1704	0.92	0.1704	0.92	0.1703	0.92	0.1696	1.01	0.1696	0.97	0.6649	0.97	0.6649	0.97	0.6649	1.07	0.3726	1.06
4600		4600			N4-acetylsulfamethoxazole*	LC/MS neg	62106		HMDB13854	65280					0.41	0.15	1.09	0.8271	0.55	0.1507	1.38	0.4416	1.8	0.1709	2.64	0.0243	0.79	0.5817	0.25	0.0048	0.32	0.0211	0.18	0.0005	0.2	0.0013	0.28	0.0109	0.51	0.001	0.68	0.4729	0.44	0.1275	0.62	0.3709	0.9	0.8429	1.26
4813		4813		Drug - Topical Agents	salicylate	LC/MS neg	1515	C00805	HMDB01895	338					0.41	0.0322	0.9	0.6895	1.04	0.8856	1.19	0.5236	0.59	0.0607	0.56	0.0407	0.87	0.6387	0.52	0.0519	0.45	0.016	0.5	0.036	0.6	0.1227	0.28	0.0002	0.27	0.0313	1.16	0.6861	1.15	0.7011	1.47	0.2996	0.86	0.6943	0.67
4817		4817			hydroquinone sulfate	LC/MS neg	35322	C00530	HMDB02434	161220					1.04	0.932	0.93	0.8341	1.48	0.2483	1.57	0.1889	1.11	0.7661	0.94	0.8697	0.89	0.7283	1.36	0.3735	1.11	0.7727	1.01	0.9666	1.4	0.3372	1.11	0.7718	1.6	0.1352	1.22	0.6088	1.57	0.2436	1.53	0.2776	1.49	0.3088	1.54
4882		4882		Chemical	diglycerol	LC/MS pos early	40700			42953					2.39	0.077	1.08	0.8092	0.47	0.0194	0.68	0.2222	0.82	0.5318	1.69	0.1081	0.88	0.6917	2.3	0.0344	2.95	0.0061	1.99	0.0801	2.98	0.0061	1.01	0.9871	2.27	0.4568	1.04	0.9345	0.58	0.22	0.56	0.1905	1.02	0.9693	0.95
4892		4892			O-sulfo-L-tyrosine	LC/MS neg	45413			514186					0.78	0.0124	0.98	0.7891	1	0.9677	0.99	0.8324	0.97	0.6423	0.93	0.3097	0.93	0.3148	1.04	0.6264	1.09	0.2292	1.03	0.7283	0.95	0.5025	0.96	0.6052	0.9	0.6493	1.31	0.0012	1.41	3.9133e-05	1.3	0.0015	1.18	0.0431	1.15
4911		4911			2-aminophenol sulfate	LC/MS neg	43266		HMDB61116	181670					1.12	0.593	1.47	0.0099	1.17	0.287	1.35	0.0436	1.28	0.1025	1.02	0.9134	0.82	0.2054	1.25	0.1821	1.39	0.0486	1.09	0.5879	0.63	0.0074	0.52	0.0001	0.46	4.0736e-06	1.63	0.0094	1.45	0.0464	1.32	0.1396	0.72	0.0882	0.41
4953		4953			dexpanthenol	LC/MS pos early	38314	D03726	HMDB04231	4678					1		1		1		1		1		1		1		1		1		1		1		1		1		1		1		1		1		1
4957		4957			ectoine	LC/MS pos early	35651	C06231		126041					3.03	0.1144	1.29	0.5861	1.04	0.9292	1.52	0.3871	1.06	0.904	1.14	0.7937	1.3	0.6014	0.86	0.7839	1.9	0.2286	1.46	0.4763	1.18	0.7552	0.49	0.1855	0.57	0.1966	0.37	0.095	0.65	0.4769	0.73	0.6004	0.41	0.1436	0.19
4962		4962			glycolate (hydroxyacetate)	LC/MS polar	15737	C00160	HMDB00115	757					0.85	0.4078	1.06	0.6598	1.25	0.0851	1.37	0.0166	1.11	0.4408	0.98	0.8634	1.06	0.6741	1.13	0.4247	1.12	0.4678	1.03	0.8566	1.15	0.3762	1.13	0.4381	1.09	0.4803	1.41	0.0482	1.65	0.0041	1.65	0.0038	1.5	0.0215	1.28
4965		4965			HEPES	LC/MS neg	21248			23831					1.39	0.3949	0.88	0.6009	0.86	0.5361	0.9	0.6745	0.86	0.543	0.83	0.469	0.9	0.6868	1.1	0.7632	0.71	0.2782	0.71	0.277	0.92	0.7956	0.65	0.1652	0.58	0.2615	0.7	0.2974	0.44	0.0189	0.46	0.0271	0.57	0.1085	0.42
4974		4974			2-naphthol sulfate	LC/MS neg	62520			74428					1.3	0.5262	0.87	0.6965	0.66	0.2601	0.77	0.479	0.81	0.563	0.72	0.3713	0.78	0.4968	1.1	0.657	1.28	0.233	1.42	0.0901	1.62	0.0215	1.21	0.3578	1.01	0.1025	0.73	0.1769	0.65	0.0649	0.84	0.4632	1.01	0.9713	0.78
4988		4988			perfluorooctanesulfonate (PFOS)	LC/MS polar	57564	C18142	HMDB59586	74483					0.81	0.1159	0.87	0.2253	0.88	0.2853	0.91	0.4183	0.89	0.3036	0.78	0.0367	0.78	0.0353	1.13	0.1081	1.29	0.0009	1.33	0.0002	1.49	4.233e-07	1.74	8.362e-12	1.32	7.9609e-11	1.22	0.0206	1.42	5.8181e-05	1.5	2.9944e-06	1.64	2.552e-08	1.64
4997		4997			succinimide	LC/MS polar	41888	C07273		11439					0.85	0.0125	0.97	0.5165	1.01	0.8445	1.05	0.2479	1	0.9201	0.98	0.6716	0.93	0.1052	1.05	0.3594	1.06	0.2166	1.05	0.3286	1.21	0.0001	1.35	6.9839e-09	1.39	1.8468e-11	1.19	0.0014	1.26	4.3044e-05	1.29	4.7454e-06	1.41	1.8014e-09	1.63
5000		5000			triethanolamine	LC/MS pos early	22202	C06771	HMDB32538	7618					2.65	0.0196	1.31	0.3315	0.87	0.6237	1.76	0.0441	0.91	0.7481	0.85	0.5823	1.07	0.8093	3.28	0.0003	2.89	0.0011	1.79	0.0713	1.28	0.4474	0.67	0.2195	0.95	0.7515	1.62	0.1786	0.95	0.8872	1.19	0.6278	0.44	0.0242	0.36
5010		5010			valylleucinamide	LC/MS pos early	37460			4693887					0.75	0.0009	1	0.9518	1.02	0.7572	0.97	0.5794	1.02	0.7175	0.95	0.3791	0.94	0.2876	1.05	0.4268	1.09	0.1987	1.1	0.1377	1.33	2.5013e-05	1.57	6.9411e-11	1.59	1.48e-13	1.41	5.2243e-06	1.48	1.5401e-07	1.43	2.0069e-06	1.82	2.7e-14	2.13
5015		5015			3-hydroxypyridine sulfate	LC/MS neg	48448								1.11	0.7528	1.04	0.8539	1.15	0.5687	1.66	0.0373	1.06	0.8168	1.01	0.9788	1.39	0.1867	1.08	0.7699	1.17	0.5265	0.93	0.7558	1.51	0.102	1.18	0.5024	1.39	0.2003	1.01	0.9714	1.21	0.4976	1.38	0.2486	1.44	0.1977	1.25
5025		5025			6-hydroxyindole sulfate	LC/MS neg	48698								1.3	0.371	0.87	0.4828	0.83	0.3735	0.71	0.1011	1.33	0.1748	1.12	0.5882	1.11	0.6332	1.4	0.1329	1.73	0.0143	1.72	0.0148	1.63	0.0305	2.12	0.0009	2.08	0.0063	0.93	0.7712	1.1	0.6878	0.94	0.8161	1.66	0.0436	1.6
5029		5029			thioproline	LC/MS pos early	53231			93176					0.88	0.3229	1.11	0.2577	1.1	0.3004	1.07	0.4385	1	0.9915	1.11	0.2651	0.95	0.6195	1.07	0.5276	1.17	0.1346	1.22	0.0544	1.42	0.0008	1.49	0.0001	1.6	0.0005	1.35	0.0093	1.47	0.001	1.5	0.0005	1.63	3.826e-05	1.83
[truncated: 65 more columns]
